# Supplementary material for: Single-Cell Analyses Reveal Megakaryocyte-Biased Hematopoiesis in Myelofibrosis and Identify Mutant Clone-Specific Targets
Source: Mol Cell. 2020 May 7;78(3):477–492.e8. doi: 10.1016/j.molcel.2020.04.008 (PMC7217381; doi:10.1016/j.molcel.2020.04.008)
Supplement: Table S2. Detailed Clinical Information of Patients from Whom Samples Were Studied by High-Throughput Single-Cell RNA Sequencing (10x Chromium), Related to Figures 2, 3, 4, 5, and 6A [file mmc2.xlsx]

## Sheet: ST2-clinical-10x
	Suppl. Table 2: Clinical and demographic details of patient studied by scRNAseq
	Donor ID	scRNAseq sample ID	Age	Sex	Disease Status: Primary (PMF); Secondary to ET or PV (PPV MF / PET MF) or Control	MPN treatment at time of study	Spleen size (on palpation)	Mutations	Hb (g/L)	Platelets (x 10^9/L)	WBC (x 10^9/L)	Neutrophils (x 10^9/L)	Lymphocytes (x 10^9/L)	Monocytes (x 10^9/L)	Basophils (x 10^9/L)	Peripheral blood blasts (%)	WHO fibrosis grade	karyotype if available	DIPSS risk group (score)
	010/003	ID21	79	M	PPV MF	Ruxolitinib	22.4cm	JAK2 c.1849G>T p.(Val617Phe)	128	148	20.7	15.1	2.1	1.5	0.9	N/A	3	N/A	Int-2
	010/054	ID20	77	M	PPV MF	Ruxolitinib	22cm	JAK2 c.1849G>T p.(Val617Phe)	107	211	15.9	8.5	4.4	1.7	0.9	N/A	3	N/A	Int-2
	010/022	ID19	65	F	PPV MF	Hydroxycarbamide	14.7cm	JAK2 c.1849G>T p.(Val617Phe)	125	453	28.1	22.5	2.2	1.8	0.8	N/A	2	N/A	Int-1
	001/038	ID02	60	M	PPV MF	Hydroxycarbamide	12cm	JAK2 c.1849G>T p.(Val617Phe); ASXL1 c.1926_1927insG p.(G646Wfs*12)	138	406	13.36	11.03	1.48	0.42	0.34	0	3	46,XY[10]	Int-1
	001/040	ID03	73	F	PPV MF	Ruxolitinib	7 cm	JAK2 c.1849C>T p.(Val617Phe); TET2 c.4835delC p.(Ser1612LeufsTer4)	106	405	43.4	31.8	3.2	5.9	0.9	N/A	3	N/A	Int-2
	001/128	ID04	54	M	PMF	None	14cm	CALR type 1-like (46bp deletion)	100	360	5.35	2.89	0.96	0.32	0.11	0	3	46,XY,t(11;13)(q23;q14)[8]	Int-1
	001/131	ID05	49	F	PPV MF	None	21cm	JAK2 c.1849G>T p.(Val617Phe)	95	208	19.45	17.03	1.44	0.62	0.35	0	2-3	45~46,X,-X[3], dic(3;?)(q2?1;?)[6], del(4)(q2?5q?31)[6], del(6)(p21.?3)[3], ins(15:?)(q15;?)[6], +mar[3] [cp6]	Int-1
	001/110	ID07	69	M	PPV MF	None	8cm	JAK2 c.1849G>T p.(Val617Phe); ASXL1 c.1720-1G>C; EZH2 c.2191del p.Tyr731ThrfsTer9	98	521	9.36	5.43	0.75	0.09	0.09	6	3	46,XY[20]	Int-2
	001/127	ID08	61	M	PMF	None	13cm	JAK2 c.1849G>T p.(Val617Phe); SF3B1 c.1986C>A p.(His662Gln); TET2 c.1121del p.(Asn374MetfsTer3)	87	133	7.64	6.66	0.6	0.21	0.05	0	3	47,XY,+8[1]/46,XY[4]	Int-1
	001/132	ID10	75	M	PPV MF	Ruxolitinib	20cm	JAK2 c.1849G>T p.(Val617Phe)	111	89	4.98	3.9	0.55	0.43	0.07	1	3	47,XY,+der(1)t(1;19)(p13;p13.1)[9]/46,XY[1]	Int-2
	001/124	ID11	70	M	PMF	Ruxolitinib	11cm	JAK2 c.1849G>T p.(Val617Phe); ASXL1 c.1774C>T p.(Gln592Ter)	98	114	22.39	12.31	3.13	0.22	1.2	3	3	N/A	Int-2
	001/118	ID12	73	M	PPV MF	None	7cm	JAK2 c.1849G>T p.(Val617Phe); ASXL1 c.2362G>T p.(Glu788Ter); ASXL1 c.2421del p.(Pro808LeufsTer10); ETV6 c.1130C>T p.(Ala377Val)	113	541	11.16	9.37	0.56	0.89	0.09	2	3	47,XY,+1,der(1;7)(q10;q10),+9[5]/46,XY[17]	Int-2
	001/114	ID14	68	M	PPV-MF	Hydroxycarbamide	13cm	JAK2 c.1849G>T p.(Val617Phe); ASXL1 c.1934dupG p.(Gly646TrpfsTer12)	109	278	10.61	8.98	0.73	0.67	0.18	0	3	46,XY[10]	Int-1
	001/098	ID15	58	F	PMF	None	Not palpable	CALR type 2; ASXL1 c.1972G>T p.G658*	110	592	17.3	9.69	4.33	0.69	0.17	2	2-3	N/A	Int-1
	001/102	ID16	72	F	PMF	Pacritinib	6cm	CALR type 1	115	52	8.1	6.31	1.42	0.34	0.03	0	2	46,XX[20]	Int-1
	012/9002	ID17	53	M	Healthy donor control
	012/9006	ID18	51	F	Healthy donor control
	009/001	ID01	67	F	Healthy donor control
	009/005	ID06	60	M	Healthy donor control
	009/007	ID09	56	F	Healthy donor control
	009/008	ID13	55	M	Healthy donor control
