# Supplementary material for: Single-Cell Analyses Reveal Megakaryocyte-Biased Hematopoiesis in Myelofibrosis and Identify Mutant Clone-Specific Targets
Source: Mol Cell. 2020 May 7;78(3):477–492.e8. doi: 10.1016/j.molcel.2020.04.008 (PMC7217381; doi:10.1016/j.molcel.2020.04.008)
Supplement: Table S3. Quality Control and Cells Filtered Out during Quality-Control Steps on Single-Cell RNA Sequencing Data, Related to Figures 2, 3, 4, 5, and 6A [file mmc3.xlsx]

## Sheet: ST3-10x QC
Suppl. Table 3: Quality control parameters applied for filtering of 10x scRNAseq data
Sample ID	Disease status	10X Kit Version	batch	QC (min_UMIs)	QC (max_UMIs)	QC (min_detected_genes)	QC (max_detected_genes)	QC (max_percent_mito)	cells from Cellranger	number of cells filtered out	number of cells after QC	variable genes	cell number after pDC
Sample17	healthy donor	v2	1	1000	30000	500	5000	15	11024	141	10883	2058	10878
Sample18	healthy donor	v2	1	1000	20000	500	4000	15	9506	462	9044	2530	9032
Sample01	healthy donor	v3	2	1000	60000	500	6000	15	4382	1108	3274	2409	3179
Sample06	healthy donor	v3	2	1000	60000	500	8000	15	6624	1180	5444	1479	5221
Sample09	healthy donor	v3	2	1000	60000	500	7000	15	6104	912	5192	2016	5155
Sample13	healthy donor	v3	2	1000	55000	500	7000	15	5132	568	4564	2043	4476
Sample19	myelofibrosis	v2	1	1000	25000	500	5000	15	9515	575	8940	2744	8933
Sample21	myelofibrosis	v2	1	1000	30000	500	5000	15	11238	361	10877	2113	10868
Sample20	myelofibrosis	v2	1	1000	30000	500	5000	15	11227	430	10797	1722	10785
Sample02	myelofibrosis	v3	2	1000	70000	500	7000	15	4330	951	3379	2160	3352
Sample03	myelofibrosis	v3	2	1000	70000	500	7000	15	4683	1497	3186	2068	3170
Sample04	myelofibrosis	v3	2	1000	80000	500	8000	15	5191	409	4782	1448	4514
Sample05	myelofibrosis	v3	2	1000	60000	500	6000	15	756	126	630	2806	624
Sample07	myelofibrosis	v3	2	1000	40000	500	6000	15	7806	584	7222	1706	7221
Sample08	myelofibrosis	v3	2	1000	60000	500	7000	15	4354	440	3914	2059	3103
Sample10	myelofibrosis	v3	2	1000	60000	500	7000	15	3554	584	2970	2536	2963
Sample11	myelofibrosis	v3	2	1000	80000	500	8000	15	6262	661	5601	2606	5598
Sample12	myelofibrosis	v3	2	1000	60000	500	7000	15	6522	1097	5425	2619	5419
Sample14	myelofibrosis	v3	2	1000	80000	500	8000	15	6804	625	6179	1728	6047
Sample15	myelofibrosis	v3	2	1000	80000	500	8000	15	6892	774	6118	2038	6117
Sample16	myelofibrosis	v3	2	1000	60000	500	7500	15	4023	290	3733	1626	3541
SUM									135929	13775	122154	44514	120196
Average				1000	55714.3	500	6595.24	15	6472.81	655.952	5816.86	2119.71	5723.62
		Healthy donor							42772	4371	38401	12535	37941
		Myelofibrosis							93157	9404	83753	31979	82255
