# Supplementary material for: Single-Cell Analyses Reveal Megakaryocyte-Biased Hematopoiesis in Myelofibrosis and Identify Mutant Clone-Specific Targets
Source: Mol Cell. 2020 May 7;78(3):477–492.e8. doi: 10.1016/j.molcel.2020.04.008 (PMC7217381; doi:10.1016/j.molcel.2020.04.008)
Supplement: Table S4. Genes Differentially Expressed in Each of the Louvain Clusters as Shown on the Aggregate UMAP of All 120,196 Control Plus Myelofibrosis Cells (up to 50 Genes Listed Per Cluster), Related to Figure 2 — Differentially expressed genes for each cluster (group A) are calculated versus all other cells (group B). Abbreviations: ExpFreqA – number of cells in cluster A expressing given gene; ExpFreqB – number of cells in all other clusters expressing given gene; TotalA / TotalB – total number of cells in group A/B; ExpFraction – Fraction of cells in group A / Group B expressing given gene. [file mmc4.xlsx]

## Sheet: ST4 - DE genes HSPC clusters
Suppl Table 4	Differentially expressed genes in each Louvain cluster in aggregate UMAP of control + myelofibrosis HSPCs
Cluster	cluster number	Gene	ExpA	ExpB	FoldChange	log2FC	ExpFreqA	ExpFreqB	TotalA	TotalB	ExpFractionA	ExpFractionB	fishers.pval	wilcoxon.pval	combined.pval
HSPC-1	cl1	AVP	5.4349	0.721251	7.53539	2.91368	45382	20272	54751	65445	0.82888	0.309756	0	0	0
	cl1	AJ009632.2	0.682128	0.177898	3.83439	1.939	21262	10183	54751	65445	0.38834	0.155596	0	0	0
	cl1	CRHBP	1.90787	0.511266	3.73166	1.89982	35006	17456	54751	65445	0.639367	0.266728	0	0	0
	cl1	AC026369.3	0.49989	0.137462	3.63658	1.86258	18057	8777	54751	65445	0.329802	0.134113	0	0	0
	cl1	MEG3	1.02113	0.292295	3.49347	1.80466	19775	11389	54751	65445	0.361181	0.174024	0	0	0
	cl1	RBPMS	0.530961	0.163838	3.24076	1.69633	20916	10847	54751	65445	0.38202	0.165742	0	0	0
	cl1	HOPX	2.89977	0.916491	3.16399	1.66175	43542	24479	54751	65445	0.795273	0.374039	0	0	0
	cl1	MDK	1.50935	0.504864	2.98962	1.57996	33194	21032	54751	65445	0.606272	0.321369	0	0	0
	cl1	ID2	1.65084	0.568889	2.90187	1.53698	24533	18380	54751	65445	0.448083	0.280847	0	0	0
	cl1	TNFSF10	0.79829	0.299655	2.66403	1.41361	20051	17995	54751	65445	0.366222	0.274964	5.18746e-251	0	0
	cl1	ID1	2.06229	0.785122	2.62672	1.39326	26097	19535	54751	65445	0.476649	0.298495	0	0	0
	cl1	HLA-DQB1	2.22903	0.862394	2.5847	1.37	39696	31878	54751	65445	0.725028	0.487096	0	0	0
	cl1	BEX1	1.44176	0.571938	2.52082	1.3339	24275	17243	54751	65445	0.443371	0.263473	0	0	0
	cl1	CD52	4.50715	1.83924	2.45055	1.2931	48866	41482	54751	65445	0.892513	0.633845	0	0	0
	cl1	HLA-DQA1	1.30516	0.542589	2.40544	1.2663	30844	25962	54751	65445	0.56335	0.3967	0	0	0
	cl1	PBXIP1	1.32571	0.562339	2.3575	1.23726	29019	27091	54751	65445	0.530018	0.413951	0	0	0
	cl1	NBL1	0.389588	0.16547	2.35443	1.23538	16452	12235	54751	65445	0.300488	0.186951	0	0	0
	cl1	PIK3IP1	0.643684	0.276211	2.33041	1.22058	23076	17187	54751	65445	0.421472	0.262617	0	0	0
	cl1	BAALC	1.11874	0.481302	2.3244	1.21686	31770	23513	54751	65445	0.580263	0.359279	0	0	0
	cl1	IGHM	1.68608	0.730288	2.30879	1.20714	32086	19009	54751	65445	0.586035	0.290458	0	0	0
	cl1	IDS	1.67181	0.732121	2.28351	1.19125	37346	32533	54751	65445	0.682106	0.497104	0	0	0
	cl1	NPDC1	1.6797	0.740862	2.26722	1.18093	36772	29635	54751	65445	0.671622	0.452823	0	0	0
	cl1	MLLT3	2.84497	1.26978	2.24053	1.16384	43375	43330	54751	65445	0.792223	0.662083	0	0	0
	cl1	SELL	3.23585	1.45894	2.21794	1.14922	43503	34791	54751	65445	0.794561	0.531607	0	0	0
	cl1	BIN1	0.855495	0.390221	2.19233	1.13247	28895	22455	54751	65445	0.527753	0.343113	0	0	0
	cl1	HIST2H2BE	0.786983	0.360137	2.18523	1.12779	18509	14542	54751	65445	0.338058	0.222202	0	0	0
	cl1	SPTBN1	0.804109	0.368566	2.18172	1.12547	26509	22274	54751	65445	0.484174	0.340347	0	0	0
	cl1	GBP2	0.766278	0.351511	2.17996	1.1243	25405	19035	54751	65445	0.46401	0.290855	0	0	0
	cl1	PROM1	0.470443	0.217442	2.16353	1.11339	18540	14350	54751	65445	0.338624	0.219268	0	0	0
	cl1	GLIPR1	0.963712	0.446968	2.15611	1.10843	27462	18926	54751	65445	0.50158	0.289189	0	0	0
	cl1	PCDH9	1.31807	0.614632	2.14449	1.10063	28347	21971	54751	65445	0.517744	0.335717	0	0	0
	cl1	GUCY1A1	0.992893	0.464164	2.1391	1.097	28525	26259	54751	65445	0.520995	0.401238	0	0	0
	cl1	SPINK2	5.50467	2.57751	2.13565	1.09467	50742	35279	54751	65445	0.926778	0.539063	0	0	0
	cl1	HLA-DMB	0.533014	0.249705	2.13457	1.09395	19378	15719	54751	65445	0.35393	0.240186	0	0	0
	cl1	HLA-DQA2	0.584105	0.276256	2.11436	1.08022	17144	15202	54751	65445	0.313127	0.232287	8.6778e-217	0	0
	cl1	LDLR	0.545748	0.258711	2.10949	1.07689	16998	15374	54751	65445	0.31046	0.234915	1.74312e-189	0	0
	cl1	SORL1	0.938683	0.453584	2.06948	1.04927	27535	22210	54751	65445	0.502913	0.339369	0	0	0
	cl1	GBP4	1.19957	0.584923	2.05081	1.0362	32211	30093	54751	65445	0.588318	0.459821	0	0	0
	cl1	TFPI	1.28293	0.629071	2.03941	1.02815	33338	32094	54751	65445	0.608902	0.490397	0	0	0
	cl1	CD74	18.9346	9.30304	2.03531	1.02525	54333	61592	54751	65445	0.992365	0.941126	0	0	0
	cl1	TRIM22	0.399668	0.197066	2.02809	1.02012	17316	14616	54751	65445	0.316268	0.223333	3.82765e-288	0	0
	cl1	BTG2	1.15707	0.571671	2.02401	1.01722	28528	25338	54751	65445	0.52105	0.387165	0	0	0
	cl1	AC008105.3	0.577759	0.290276	1.99038	0.993045	20814	19092	54751	65445	0.380157	0.291726	4.11146e-230	0	0
	cl1	HLA-DPA1	8.32228	4.21554	1.97419	0.981261	52291	57024	54751	65445	0.955069	0.871327	0	0	0
	cl1	ADAM28	0.633689	0.324067	1.95542	0.967482	22829	19642	54751	65445	0.41696	0.30013	0	0	0
	cl1	BST2	3.35145	1.72182	1.94646	0.960854	46873	45574	54751	65445	0.856112	0.696371	0	0	0
	cl1	IRF1	5.58614	2.87376	1.94384	0.958913	38465	44999	54751	65445	0.702544	0.687585	2.05187e-08	0	0
	cl1	HLA-DPB1	8.62739	4.47443	1.92815	0.94722	52692	57660	54751	65445	0.962393	0.881045	0	0	0
	cl1	TCOF1	0.941249	0.488225	1.9279	0.947032	24363	28610	54751	65445	0.444978	0.437161	0.00656572	1.90515e-174	5.07892e-174
	cl1	PTPRC	3.46033	1.79606	1.92662	0.946074	46577	49966	54751	65445	0.850706	0.763481	2.45254186595595e-319	0	0
HSPC-3	cl2	LGALS1	3.90529	1.47217	2.65275	1.40749	12960	39570	18244	101952	0.710371	0.388124	0	0	0
	cl2	IGLL1	2.47989	0.939198	2.64044	1.40078	12512	32388	18244	101952	0.685815	0.317679	0	0	0
	cl2	SPNS3	0.453307	0.192884	2.35015	1.23275	7421	16100	18244	101952	0.406764	0.157917	0	0	0
	cl2	C1QTNF4	1.93804	0.837629	2.31372	1.21021	11632	33659	18244	101952	0.637579	0.330146	0	0	0
	cl2	CRIP1	0.563774	0.246489	2.28722	1.1936	6617	17086	18244	101952	0.362695	0.167589	0	0	0
	cl2	HELLS	0.653824	0.291774	2.24086	1.16405	7818	24784	18244	101952	0.428524	0.243095	0	0	0
	cl2	DHFR	0.440603	0.196881	2.23792	1.16216	5906	17496	18244	101952	0.323723	0.17161	0	0	0
	cl2	MCM4	0.493405	0.222494	2.21761	1.14901	6385	19147	18244	101952	0.349978	0.187804	0	0	0
	cl2	C9orf139	0.365222	0.166224	2.19716	1.13564	5726	13563	18244	101952	0.313857	0.133033	0	0	0
	cl2	PRAM1	0.633222	0.290445	2.18018	1.12445	8839	22161	18244	101952	0.484488	0.217367	0	0	0
	cl2	NKG7	0.327587	0.150711	2.17362	1.1201	5683	12434	18244	101952	0.3115	0.121959	0	0	0
	cl2	CEBPA	0.513891	0.237295	2.16562	1.11478	7776	18732	18244	101952	0.426222	0.183734	0	0	0
	cl2	TYMS	1.373	0.666768	2.05919	1.04207	9305	31836	18244	101952	0.510031	0.312265	0	0	0
	cl2	AC002454.1	1.20123	0.589341	2.03826	1.02734	11126	36323	18244	101952	0.609844	0.356276	0	0	0
	cl2	PCNA	0.948683	0.471768	2.01091	1.00785	7617	26729	18244	101952	0.417507	0.262172	0	0	0
	cl2	RHEX	0.427658	0.213329	2.00469	1.00338	5899	15500	18244	101952	0.323339	0.152032	0	0	0
	cl2	TNFSF13B	0.69919	0.352259	1.98488	0.989051	9455	25785	18244	101952	0.518253	0.252913	0	0	0
	cl2	CDCA7	0.693926	0.35471	1.95632	0.968142	9755	30601	18244	101952	0.534696	0.300151	0	0	0
	cl2	MZB1	0.837077	0.431435	1.94022	0.956218	8868	24515	18244	101952	0.486078	0.240456	0	0	0
	cl2	S100A11	0.708426	0.366038	1.93539	0.952622	7608	24575	18244	101952	0.417014	0.241045	0	0	0
	cl2	CDT1	0.571492	0.2997	1.90688	0.931214	7657	25283	18244	101952	0.4197	0.247989	0	0	0
	cl2	PHGDH	0.661043	0.346836	1.90592	0.930491	9625	29093	18244	101952	0.527571	0.28536	0	0	0
	cl2	S100A10	2.5613	1.35849	1.8854	0.914873	11959	49274	18244	101952	0.655503	0.483306	0	0	0
	cl2	FAM129A	0.350441	0.18734	1.87061	0.903511	6521	19512	18244	101952	0.357433	0.191384	0	0	0
	cl2	SLC2A4RG	0.253443	0.136206	1.86073	0.89587	5580	16281	18244	101952	0.305854	0.159693	0	0	0
	cl2	ATAD5	0.406258	0.224733	1.80773	0.854181	6316	21033	18244	101952	0.346196	0.206303	0	0	0
	cl2	UNG	0.399861	0.222821	1.79454	0.843613	5798	20167	18244	101952	0.317803	0.197809	4.08518e-267	1.10725e-306	0
	cl2	CENPH	0.563552	0.314486	1.79198	0.841555	8158	29151	18244	101952	0.447161	0.285929	0	0	0
	cl2	PCLAF	1.73155	0.974148	1.7775	0.829848	9715	37187	18244	101952	0.532504	0.36475	0	0	0
	cl2	TUBA1B	10.2452	5.79043	1.76933	0.823203	17729	92420	18244	101952	0.971772	0.906505	2.60679e-238	0	0
	cl2	MCM5	0.68404	0.391414	1.74761	0.805386	8755	31071	18244	101952	0.479884	0.304761	0	0	0
	cl2	MCM3	0.75889	0.43675	1.73758	0.797082	8819	32692	18244	101952	0.483392	0.320661	0	0	0
	cl2	FLT3	0.280109	0.162329	1.72556	0.787068	5627	15496	18244	101952	0.30843	0.151993	0	0	0
	cl2	MIR181A1HG	0.987118	0.572085	1.72547	0.786992	10918	36781	18244	101952	0.598443	0.360768	0	0	0
	cl2	BRI3BP	0.264763	0.153601	1.7237	0.785511	5533	17118	18244	101952	0.303278	0.167903	0	0	0
	cl2	MGST1	2.11899	1.23195	1.72002	0.782428	14562	59522	18244	101952	0.79818	0.583824	0	0	0
	cl2	CASP1	0.279024	0.162504	1.71703	0.779912	5786	16310	18244	101952	0.317145	0.159977	0	0	0
	cl2	TYROBP	0.618808	0.361132	1.71352	0.776966	8224	27348	18244	101952	0.450778	0.268244	0	0	0
	cl2	ITGB2	0.543291	0.318104	1.70791	0.772229	8621	28497	18244	101952	0.472539	0.279514	0	0	0
	cl2	CKS1B	0.710172	0.419618	1.69242	0.759091	7774	28592	18244	101952	0.426113	0.280446	0	0	0
	cl2	MCM6	0.324377	0.191966	1.68976	0.75682	5592	19013	18244	101952	0.306512	0.18649	2.90139e-276	8.52139e-302	0
	cl2	ADGRE5	0.424045	0.251563	1.68564	0.753299	6820	22336	18244	101952	0.373822	0.219083	0	0	0
	cl2	CAPG	0.703821	0.420121	1.67528	0.744404	10284	33538	18244	101952	0.563692	0.328959	0	0	0
	cl2	NPW	0.669507	0.399819	1.67453	0.743753	7379	26937	18244	101952	0.404462	0.264213	0	0	0
	cl2	CD99	4.82583	2.88789	1.67106	0.740762	16904	83041	18244	101952	0.926551	0.814511	0	0	0
	cl2	ADA	0.625805	0.380693	1.64386	0.717086	9816	33226	18244	101952	0.53804	0.325898	0	0	0
	cl2	MCM7	0.923225	0.562948	1.63998	0.71368	9400	37685	18244	101952	0.515238	0.369635	4.90757e-295	0	0
	cl2	TMIGD2	0.37387	0.230064	1.62507	0.700503	7117	22253	18244	101952	0.390101	0.218269	0	0	0
	cl2	CSF3R	1.63591	1.00971	1.62018	0.696152	13530	48239	18244	101952	0.741614	0.473154	0	0	0
	cl2	STMN1	6.42925	3.97573	1.61713	0.693432	17198	87486	18244	101952	0.942666	0.85811	4.08783e-256	0	0
HSPC-2	cl3	FCER1A	5.8074	0.989246	5.87053	2.55349	12260	32409	13853	106343	0.885007	0.304759	0	0	0
	cl3	STXBP6	0.824051	0.159124	5.17868	2.37259	5556	10609	13853	106343	0.401068	0.0997621	0	0	0
	cl3	CPPED1	2.12412	0.568639	3.73545	1.90128	9892	41028	13853	106343	0.714069	0.385808	0	0	0
	cl3	AL157895.1	2.39941	0.698937	3.43295	1.77945	9731	30607	13853	106343	0.702447	0.287814	0	0	0
	cl3	MINPP1	0.68863	0.219007	3.14432	1.65275	6392	19992	13853	106343	0.461416	0.187995	0	0	0
	cl3	RIPOR3	0.354231	0.114157	3.10302	1.63367	4728	12993	13853	106343	0.341298	0.12218	0	0	0
	cl3	SLC40A1	2.452	0.815532	3.00663	1.58815	10934	45416	13853	106343	0.789288	0.427071	0	0	0
	cl3	ABCC4	0.556429	0.186932	2.97664	1.57368	5866	19200	13853	106343	0.423446	0.180548	0	0	0
	cl3	DEPTOR	0.860334	0.298179	2.88529	1.52872	7524	28698	13853	106343	0.543131	0.269863	0	0	0
	cl3	CNRIP1	1.14167	0.404983	2.81905	1.49521	7481	18193	13853	106343	0.540027	0.171078	0	0	0
	cl3	TIMP3	0.647207	0.236176	2.74036	1.45436	5997	18115	13853	106343	0.432903	0.170345	0	0	0
	cl3	HPGDS	0.748787	0.276722	2.70591	1.43612	5644	21197	13853	106343	0.407421	0.199327	0	0	0
	cl3	PKIG	1.54426	0.572521	2.69729	1.43151	9980	42755	13853	106343	0.720422	0.402048	0	0	0
	cl3	FAM19A2	0.680064	0.261176	2.60385	1.38065	5141	22925	13853	106343	0.371111	0.215576	0	0	0
	cl3	BMP2K	0.826733	0.324193	2.55013	1.35057	7327	29305	13853	106343	0.528911	0.275571	0	0	0
	cl3	CTNNBL1	2.24384	0.890748	2.51905	1.33288	11248	55228	13853	106343	0.811954	0.519338	0	0	0
	cl3	GMPR	0.791998	0.320656	2.46993	1.30447	7402	25793	13853	106343	0.534325	0.242545	0	0	0
	cl3	TFR2	0.509825	0.214463	2.37721	1.24927	5604	17975	13853	106343	0.404533	0.169029	0	0	0
	cl3	GATA2	4.14398	1.76913	2.34238	1.22797	12531	70216	13853	106343	0.904569	0.660279	0	0	0
	cl3	STAM	0.639327	0.276178	2.31491	1.21096	6747	28694	13853	106343	0.487043	0.269825	0	0	0
	cl3	CSF2RB	0.587624	0.254208	2.31159	1.20889	5330	18234	13853	106343	0.384754	0.171464	0	0	0
	cl3	PBX1	1.14251	0.499696	2.28641	1.19308	8686	37084	13853	106343	0.627012	0.348721	0	0	0
	cl3	CPA3	1.20258	0.533215	2.25534	1.17334	7656	28383	13853	106343	0.55266	0.266901	0	0	0
	cl3	GATA1	0.742283	0.330185	2.24809	1.1687	6608	20719	13853	106343	0.477009	0.194832	0	0	0
	cl3	TESPA1	1.22798	0.557332	2.20331	1.13968	9298	45484	13853	106343	0.67119	0.42771	0	0	0
	cl3	ATP6V0A2	1.1473	0.527768	2.17388	1.12027	8963	45156	13853	106343	0.647008	0.424626	0	0	0
	cl3	NLK	0.380721	0.177243	2.14802	1.10301	4890	20487	13853	106343	0.352992	0.19265	0	0	0
	cl3	GDF11	0.447577	0.208523	2.14641	1.10193	4912	21866	13853	106343	0.35458	0.205618	2.86361565478217e-312	0	0
	cl3	PDZD8	2.2414	1.05115	2.13234	1.09243	10571	57006	13853	106343	0.763084	0.536058	0	0	0
	cl3	KLF1	0.621975	0.293351	2.12025	1.08423	5132	16306	13853	106343	0.370461	0.153334	0	0	0
	cl3	SLA	0.668684	0.317439	2.10649	1.07484	6057	28539	13853	106343	0.437234	0.268367	0	0	0
	cl3	PLXDC2	0.767056	0.366521	2.0928	1.06544	6879	31838	13853	106343	0.496571	0.29939	0	0	0
	cl3	ZBTB16	0.808417	0.38901	2.07814	1.05529	7839	35278	13853	106343	0.56587	0.331738	0	0	0
	cl3	CYTL1	3.45067	1.66578	2.0715	1.05067	12013	71680	13853	106343	0.867177	0.674045	0	0	0
	cl3	STXBP5	0.513713	0.248227	2.06953	1.0493	5754	26043	13853	106343	0.415361	0.244896	0	0	0
	cl3	ZMYND8	1.27899	0.625638	2.0443	1.03161	9009	45179	13853	106343	0.650328	0.424842	0	0	0
	cl3	ABCC5	0.319375	0.156417	2.04183	1.02986	4387	19164	13853	106343	0.316682	0.180209	3.43045e-285	0	0
	cl3	SOD2	1.56202	0.776347	2.01201	1.00864	9528	52855	13853	106343	0.687793	0.497024	0	0	0
	cl3	MPP1	2.28124	1.14325	1.9954	0.996677	11357	64881	13853	106343	0.819822	0.610111	0	0	0
	cl3	NAA80	0.382647	0.192079	1.99214	0.994316	4899	22812	13853	106343	0.353642	0.214513	9.14196e-269	0	0
	cl3	TNFAIP8	0.773444	0.389072	1.98792	0.991258	7235	37074	13853	106343	0.52227	0.348627	0	0	0
	cl3	MYCT1	0.846926	0.435217	1.94598	0.9605	7753	34753	13853	106343	0.559662	0.326801	0	0	0
	cl3	MED12L	0.718435	0.372219	1.93014	0.948705	7226	34115	13853	106343	0.52162	0.320802	0	0	0
	cl3	CD84	1.1335	0.588464	1.9262	0.945757	8252	39234	13853	106343	0.595683	0.368938	0	0	0
	cl3	IGSF10	0.864772	0.45105	1.91724	0.939031	7710	35751	13853	106343	0.556558	0.336186	0	0	0
	cl3	PSTPIP2	1.04793	0.552857	1.89548	0.922561	8805	40079	13853	106343	0.635602	0.376884	0	0	0
	cl3	TMEM206	0.317243	0.169135	1.87568	0.907416	4570	21386	13853	106343	0.329892	0.201104	9.56399e-241	4.71118e-307	0
	cl3	SLC27A2	0.402332	0.214921	1.872	0.90458	4542	21736	13853	106343	0.327871	0.204395	1.83158e-220	3.59455e-276	0
	cl3	ALDH1A1	1.92223	1.02896	1.86814	0.901601	10147	56587	13853	106343	0.732477	0.532118	0	0	0
	cl3	KIFAP3	0.565811	0.304274	1.85954	0.894948	5986	30468	13853	106343	0.432109	0.286507	3.03201e-255	0	0
Ery-2	cl4	APOE	0.821521	0.0123121	66.7245	6.06014	4134	1325	10993	109203	0.376057	0.0121334	0	0	0
	cl4	APOC1	3.75245	0.0857244	43.7734	5.45198	8502	6306	10993	109203	0.773401	0.0577457	0	0	0
	cl4	FAM178B	1.39819	0.0345926	40.4187	5.33695	5699	2828	10993	109203	0.518421	0.0258967	0	0	0
	cl4	CD40LG	0.420662	0.0142062	29.6112	4.88807	3950	1504	10993	109203	0.35932	0.0137725	0	0	0
	cl4	CXADR	0.282592	0.0109593	25.7856	4.68849	3457	1320	10993	109203	0.314473	0.0120876	0	0	0
	cl4	TRIB2	0.919077	0.0406103	22.6316	4.50027	6678	3303	10993	109203	0.607477	0.0302464	0	0	0
	cl4	CA1	1.19355	0.0571081	20.8999	4.38542	3742	1705	10993	109203	0.340398	0.0156131	0	0	0
	cl4	HES6	0.610949	0.0336461	18.1581	4.18254	4580	4370	10993	109203	0.416629	0.0400172	0	0	0
	cl4	NECAB1	0.542504	0.0304909	17.7923	4.15318	4775	3520	10993	109203	0.434367	0.0322335	0	0	0
	cl4	ANK1	0.698471	0.0514181	13.5841	3.76385	6129	6266	10993	109203	0.557537	0.0573794	0	0	0
	cl4	KCNH2	0.746526	0.0570908	13.0761	3.70886	6283	5755	10993	109203	0.571546	0.0527	0	0	0
	cl4	KLF1	1.7983	0.183542	9.79775	3.29245	7859	13579	10993	109203	0.714909	0.124346	0	0	0
	cl4	TST	0.797069	0.0906769	8.79021	3.1359	6272	11807	10993	109203	0.570545	0.10812	0	0	0
	cl4	BLVRB	3.87629	0.448382	8.64506	3.11188	9906	38472	10993	109203	0.901119	0.352298	0	0	0
	cl4	CNRIP1	2.38136	0.299482	7.9516	2.99125	9376	16298	10993	109203	0.852906	0.149245	0	0	0
	cl4	DHRS3	0.306625	0.0434012	7.0649	2.82067	3624	5148	10993	109203	0.329664	0.0471416	0	0	0
	cl4	CSF1	0.397979	0.056892	6.99534	2.80639	3699	5286	10993	109203	0.336487	0.0484053	0	0	0
	cl4	TFR2	1.10779	0.162003	6.83809	2.77359	7800	15779	10993	109203	0.709542	0.144492	0	0	0
	cl4	PVT1	0.642713	0.0980444	6.55533	2.71267	5944	12195	10993	109203	0.540708	0.111673	0	0	0
	cl4	EPOR	0.404669	0.0634871	6.37404	2.67221	4684	7460	10993	109203	0.426089	0.0683131	0	0	0
	cl4	EPCAM	0.507884	0.0831136	6.11073	2.61134	3998	8938	10993	109203	0.363686	0.0818476	0	0	0
	cl4	TMOD1	0.315004	0.0590757	5.33221	2.41473	3809	7301	10993	109203	0.346493	0.0668571	0	0	0
	cl4	STXBP6	0.895574	0.169338	5.28868	2.40291	5482	10683	10993	109203	0.498681	0.097827	0	0	0
	cl4	CSF2RB	1.09332	0.212033	5.15636	2.36635	7076	16488	10993	109203	0.643682	0.150985	0	0	0
	cl4	MYC	3.0785	0.603278	5.10295	2.35133	8135	32967	10993	109203	0.740016	0.301887	0	0	0
	cl4	DDI2	0.332979	0.065287	5.10023	2.35056	3666	8598	10993	109203	0.333485	0.0787341	0	0	0
	cl4	GBGT1	0.503549	0.103449	4.86762	2.28322	5119	14029	10993	109203	0.46566	0.128467	0	0	0
	cl4	P2RX5	0.475151	0.104944	4.52767	2.17877	5119	11942	10993	109203	0.46566	0.109356	0	0	0
	cl4	HMBS	0.677396	0.150056	4.51429	2.1745	6206	17751	10993	109203	0.564541	0.16255	0	0	0
	cl4	DLC1	0.356109	0.0797669	4.46437	2.15846	4247	9153	10993	109203	0.386337	0.0838164	0	0	0
	cl4	AMMECR1	0.263714	0.0597974	4.41012	2.14082	3450	8165	10993	109203	0.313836	0.074769	0	0	0
	cl4	FAM45A	1.16474	0.281878	4.13206	2.04686	7647	28616	10993	109203	0.695624	0.262044	0	0	0
	cl4	PLIN2	1.62446	0.393601	4.12717	2.04515	8360	34105	10993	109203	0.760484	0.312308	0	0	0
	cl4	STRADB	0.824616	0.204251	4.03727	2.01338	6936	24213	10993	109203	0.630947	0.221725	0	0	0
	cl4	GATA1	1.19312	0.295593	4.03637	2.01306	7993	19334	10993	109203	0.727099	0.177046	0	0	0
	cl4	CASP3	1.27915	0.319113	4.00845	2.00305	7647	31018	10993	109203	0.695624	0.28404	0	0	0
	cl4	SMIM10	0.82258	0.206866	3.97639	1.99146	6449	22163	10993	109203	0.586646	0.202952	0	0	0
	cl4	ALAD	0.739504	0.19356	3.82054	1.93378	6601	22095	10993	109203	0.600473	0.20233	0	0	0
	cl4	MINPP1	0.821036	0.217978	3.7666	1.91326	6526	19858	10993	109203	0.593651	0.181845	0	0	0
	cl4	TMEM14C	5.36506	1.44197	3.72064	1.89555	10465	78230	10993	109203	0.951969	0.716372	0	0	0
	cl4	MTSS1	0.343253	0.0925088	3.71048	1.89161	4111	9431	10993	109203	0.373965	0.0863621	0	0	0
	cl4	DHRS11	0.563122	0.159407	3.5326	1.82073	5876	19625	10993	109203	0.534522	0.179711	0	0	0
	cl4	MPST	2.67301	0.760867	3.51311	1.81275	9880	57424	10993	109203	0.898754	0.525846	0	0	0
	cl4	LDB1	0.594382	0.178417	3.33142	1.73614	6039	22198	10993	109203	0.54935	0.203273	0	0	0
	cl4	SUCLG2	0.310498	0.0935813	3.31795	1.73029	3973	11994	10993	109203	0.361412	0.109832	0	0	0
	cl4	LEPR	0.318728	0.0969794	3.28656	1.71658	3478	11968	10993	109203	0.316383	0.109594	0	0	0
	cl4	MPC2	4.5698	1.39599	3.27352	1.71084	10407	77978	10993	109203	0.946693	0.714065	0	0	0
	cl4	CD320	0.271183	0.084926	3.19316	1.67499	3598	11716	10993	109203	0.327299	0.107286	0	0	0
	cl4	LYAR	0.956829	0.302581	3.16222	1.66094	6936	27318	10993	109203	0.630947	0.250158	0	0	0
	cl4	ACSM3	1.60623	0.510414	3.14692	1.65394	8360	38625	10993	109203	0.760484	0.353699	0	0	0
MkP	cl5	PPBP	39.3782	0.0576134	683.489	9.41677	5826	5080	9762	110434	0.596804	0.0460003	0	0	0
	cl5	TREML1	1.81618	0.00390523	465.064	8.86129	3801	410	9762	110434	0.389367	0.00371262	0	0	0
	cl5	TUBB1	2.57424	0.00555608	463.319	8.85586	3674	694	9762	110434	0.376357	0.0062843	0	0	0
	cl5	PF4	29.2093	0.0742825	393.219	8.61919	7352	6034	9762	110434	0.753124	0.054639	0	0	0
	cl5	CLEC1B	1.72659	0.00600596	287.48	8.16732	5000	653	9762	110434	0.51219	0.00591303	0	0	0
	cl5	GP9	5.47898	0.0208511	262.767	8.03764	7445	2479	9762	110434	0.762651	0.0224478	0	0	0
	cl5	ITGB3	0.853865	0.00400732	213.076	7.73523	4593	564	9762	110434	0.470498	0.00510712	0	0	0
	cl5	AC090409.1	0.383411	0.00183684	208.734	7.70552	3150	217	9762	110434	0.32268	0.00196497	0	0	0
	cl5	THBS1	1.20069	0.00787761	152.418	7.25189	4076	830	9762	110434	0.417537	0.0075158	0	0	0
	cl5	KALRN	0.423714	0.00288462	146.887	7.19857	3299	318	9762	110434	0.337943	0.00287955	0	0	0
	cl5	CCL5	3.78923	0.031458	120.453	6.91233	2966	3545	9762	110434	0.303831	0.0321006	0	0	0
	cl5	CCND1	0.550943	0.00462087	119.229	6.89759	3672	529	9762	110434	0.376152	0.00479019	0	0	0
	cl5	NRGN	10.9883	0.102575	107.125	6.74315	8107	12661	9762	110434	0.830465	0.114648	0	0	0
	cl5	CAMK1	1.52243	0.0145372	104.727	6.71048	6491	1711	9762	110434	0.664925	0.0154934	0	0	0
	cl5	LTBP1	2.50782	0.0250968	99.9257	6.64278	7016	2321	9762	110434	0.718705	0.0210171	0	0	0
	cl5	SPX	0.553889	0.006475	85.5427	6.41857	4424	901	9762	110434	0.453186	0.00815872	0	0	0
	cl5	HPSE	0.773775	0.00906335	85.374	6.41573	3786	1088	9762	110434	0.38783	0.00985204	0	0	0
	cl5	CMTM5	5.14451	0.0643148	79.9896	6.32174	8050	6301	9762	110434	0.824626	0.0570567	0	0	0
	cl5	MYLK	1.40526	0.0177037	79.3762	6.31064	5666	2010	9762	110434	0.580414	0.0182009	0	0	0
	cl5	PDE5A	0.594019	0.00751347	79.0605	6.30488	3325	789	9762	110434	0.340606	0.00714454	0	0	0
	cl5	LAT	5.21079	0.0700301	74.4078	6.21738	7971	7242	9762	110434	0.816533	0.0655776	0	0	0
	cl5	GP6	0.539017	0.00786211	68.5588	6.09927	4147	915	9762	110434	0.42481	0.00828549	0	0	0
	cl5	LGALSL	1.67798	0.0295545	56.7757	5.8272	4850	3743	9762	110434	0.496824	0.0338935	0	0	0
	cl5	RBPMS2	0.633757	0.0111638	56.7691	5.82703	4009	1685	9762	110434	0.410674	0.015258	0	0	0
	cl5	LY6G6F-LY6G6D	0.400385	0.00769995	51.9983	5.70039	3458	954	9762	110434	0.354231	0.00863864	0	0	0
	cl5	NEXN	0.795398	0.0161574	49.228	5.62141	3215	2099	9762	110434	0.329338	0.0190068	0	0	0
	cl5	PROS1	0.79527	0.0167017	47.6162	5.57338	5162	2310	9762	110434	0.528785	0.0209175	0	0	0
	cl5	GP1BA	1.34431	0.0302192	44.4853	5.47526	5917	3281	9762	110434	0.606126	0.0297101	0	0	0
	cl5	UBE2C	3.1863	0.0740176	43.0479	5.42787	6176	6173	9762	110434	0.632657	0.0558976	0	0	0
	cl5	F13A1	1.54999	0.0368183	42.0983	5.39569	3369	3655	9762	110434	0.345114	0.0330967	0	0	0
	cl5	DMTN	1.00828	0.0261924	38.4954	5.26661	5718	3407	9762	110434	0.585741	0.030851	0	0	0
	cl5	FCGR2A	1.60609	0.0423663	37.9095	5.24449	6838	5116	9762	110434	0.700471	0.0463263	0	0	0
	cl5	CD36	4.2783	0.131163	32.6182	5.0276	6624	9064	9762	110434	0.678549	0.0820762	0	0	0
	cl5	LCN2	0.723769	0.02235	32.3833	5.01718	4879	2844	9762	110434	0.499795	0.0257529	0	0	0
	cl5	TUBA4A	2.39774	0.0759195	31.5827	4.98106	5823	8367	9762	110434	0.596497	0.0757647	0	0	0
	cl5	CDC20	0.812031	0.0257159	31.577	4.9808	3845	2951	9762	110434	0.393874	0.0267218	0	0	0
	cl5	MYL9	2.53469	0.0870055	29.1325	4.86456	4908	9666	9762	110434	0.502766	0.0875274	0	0	0
	cl5	ARHGAP6	1.03796	0.0367893	28.2137	4.81832	5597	4482	9762	110434	0.573346	0.0405853	0	0	0
	cl5	RRM2	0.834973	0.0303814	27.483	4.78047	4117	3252	9762	110434	0.421737	0.0294475	0	0	0
	cl5	AC000093.1	0.322143	0.0121606	26.4907	4.72742	3217	1798	9762	110434	0.329543	0.0162812	0	0	0
	cl5	RAB6B	0.421109	0.0164739	25.5621	4.67594	3461	2313	9762	110434	0.354538	0.0209446	0	0	0
	cl5	CKAP2L	0.730452	0.0289383	25.2417	4.65774	4093	3422	9762	110434	0.419279	0.0309868	0	0	0
	cl5	ITGA2B	5.92053	0.234973	25.1966	4.65516	8962	17303	9762	110434	0.91805	0.156682	0	0	0
	cl5	ESAM	1.49744	0.0609366	24.5737	4.61905	6115	6224	9762	110434	0.626409	0.0563595	0	0	0
	cl5	KAZN	0.421094	0.0175298	24.0217	4.58626	3447	2530	9762	110434	0.353104	0.0229096	0	0	0
	cl5	TMSB15A	0.339158	0.0150805	22.4899	4.4912	3293	2077	9762	110434	0.337328	0.0188076	0	0	0
	cl5	TTK	0.344053	0.0161415	21.3148	4.41378	3116	2677	9762	110434	0.319197	0.0242407	0	0	0
	cl5	HMMR	0.699505	0.0343632	20.3562	4.3474	3397	3497	9762	110434	0.347982	0.031666	0	0	0
	cl5	GNG11	3.60233	0.183658	19.6143	4.29384	3817	13598	9762	110434	0.391006	0.123132	0	0	0
	cl5	SELP	1.03326	0.055373	18.66	4.22188	5676	4594	9762	110434	0.581438	0.0415995	0	0	0
Mye-P	cl6	PRTN3	4.4194	0.00833677	530.109	9.05015	2005	929	6035	114161	0.332229	0.00813763	0	0	0
	cl6	ELANE	6.08358	0.0115792	525.389	9.03724	2255	1181	6035	114161	0.373654	0.010345	0	0	0
	cl6	AZU1	6.93054	0.0305788	226.645	7.82429	3507	2855	6035	114161	0.58111	0.0250085	0	0	0
	cl6	MPO	24.9486	0.245651	101.561	6.66621	5900	12056	6035	114161	0.97763	0.105605	0	0	0
	cl6	PLPPR3	0.458166	0.00608258	75.3242	6.23504	2193	893	6035	114161	0.36338	0.00782229	0	0	0
	cl6	CSTA	0.660757	0.00918823	71.9134	6.16819	2306	796	6035	114161	0.382104	0.00697261	0	0	0
	cl6	CFD	4.43373	0.075694	58.5744	5.8722	3700	8198	6035	114161	0.61309	0.0718109	0	0	0
	cl6	CTSG	2.21302	0.0722573	30.627	4.93673	4092	7622	6035	114161	0.678045	0.0667654	0	0	0
	cl6	HOMER3	0.311502	0.0122652	25.3973	4.6666	1838	1615	6035	114161	0.304557	0.0141467	0	0	0
	cl6	RNASE2	1.67096	0.0661635	25.255	4.6585	4141	4159	6035	114161	0.686164	0.036431	0	0	0
	cl6	CEBPD	0.570032	0.0280148	20.3475	4.34678	2472	3227	6035	114161	0.409611	0.0282671	0	0	0
	cl6	LYZ	4.44662	0.294939	15.0764	3.91422	4115	30604	6035	114161	0.681856	0.268078	0	0	0
	cl6	CST7	1.04722	0.0862699	12.1389	3.60157	3158	10188	6035	114161	0.523281	0.0892424	0	0	0
	cl6	C16orf74	0.316301	0.0268397	11.7848	3.55886	2292	3609	6035	114161	0.379785	0.0316132	0	0	0
	cl6	IGFBP2	1.0341	0.109374	9.45469	3.24103	3337	11307	6035	114161	0.552941	0.0990443	0	0	0
	cl6	CLEC12A	0.493634	0.0541868	9.10985	3.18743	2934	6176	6035	114161	0.486164	0.054099	0	0	0
	cl6	TRGC1	0.572611	0.0666359	8.59313	3.10318	3104	8129	6035	114161	0.514333	0.0712065	0	0	0
	cl6	TSPOAP1	0.310221	0.0364093	8.52039	3.09092	2137	5150	6035	114161	0.354101	0.0451117	0	0	0
	cl6	KBTBD11	0.372353	0.0446718	8.33532	3.05924	2589	6146	6035	114161	0.428998	0.0538362	0	0	0
	cl6	TRGC2	0.473519	0.0606577	7.80641	2.96466	2673	7398	6035	114161	0.442916	0.0648032	0	0	0
	cl6	CITED4	0.796825	0.103749	7.68032	2.94117	3681	12955	6035	114161	0.609942	0.11348	0	0	0
	cl6	IGLL1	6.41333	0.896031	7.15749	2.83945	5414	39486	6035	114161	0.8971	0.34588	0	0	0
	cl6	LYST	0.546551	0.0906302	6.03056	2.59229	2819	11571	6035	114161	0.467109	0.101357	0	0	0
	cl6	HGF	0.563963	0.104189	5.4129	2.4364	2811	11789	6035	114161	0.465783	0.103266	0	0	0
	cl6	CEBPA	1.17966	0.23168	5.09178	2.34817	4162	22346	6035	114161	0.689644	0.195741	0	0	0
	cl6	FAM107B	0.315136	0.0648379	4.86036	2.28106	2095	8755	6035	114161	0.347142	0.0766899	0	0	0
	cl6	FNDC3B	0.518001	0.118198	4.38248	2.13175	3069	15089	6035	114161	0.508534	0.132173	0	0	0
	cl6	CD48	0.708791	0.171463	4.13378	2.04746	3253	13217	6035	114161	0.539022	0.115775	0	0	0
	cl6	BAHCC1	0.256038	0.0624636	4.099	2.03527	1992	8642	6035	114161	0.330075	0.0757001	0	0	0
	cl6	MS4A3	0.591826	0.151738	3.90033	1.96359	1890	5016	6035	114161	0.313173	0.0439379	0	0	0
	cl6	TNFSF13B	1.29131	0.35806	3.6064	1.85056	4505	30735	6035	114161	0.746479	0.269225	0	0	0
	cl6	AGTRAP	0.472748	0.131913	3.58378	1.84148	2974	17948	6035	114161	0.492792	0.157217	0	0	0
	cl6	MGST1	4.28933	1.21209	3.5388	1.82326	5654	68430	6035	114161	0.936868	0.599417	0	0	0
	cl6	NPW	1.35974	0.392172	3.46721	1.79377	3994	30322	6035	114161	0.661806	0.265607	0	0	0
	cl6	NKG7	0.54097	0.158346	3.41637	1.77246	3017	15100	6035	114161	0.499917	0.132269	0	0	0
	cl6	CEACAM4	0.275048	0.0825407	3.33227	1.73651	2089	9435	6035	114161	0.346147	0.0826464	0	0	0
	cl6	LGALS1	5.30348	1.65846	3.19782	1.67709	5210	47320	6035	114161	0.863297	0.414502	0	0	0
	cl6	CD33	0.342754	0.10855	3.15758	1.65882	2344	13718	6035	114161	0.388401	0.120164	0	0	0
	cl6	PRAM1	0.971202	0.309237	3.14064	1.65106	4121	26879	6035	114161	0.68285	0.235448	0	0	0
	cl6	RAB32	2.27351	0.768056	2.96008	1.56564	5210	56020	6035	114161	0.863297	0.49071	0	0	0
	cl6	CLEC11A	4.85828	1.643	2.95696	1.56411	5152	74312	6035	114161	0.853687	0.65094	1.91672e-263	0	0
	cl6	EMILIN2	0.371667	0.127158	2.92288	1.54739	2638	18066	6035	114161	0.437117	0.15825	0	0	0
	cl6	SLC31A2	0.232663	0.079648	2.92115	1.54653	1868	10032	6035	114161	0.309528	0.0878759	0	0	0
	cl6	CALR	10.6505	3.64813	2.91945	1.5457	5819	94668	6035	114161	0.964209	0.82925	6.95386e-228	0	0
	cl6	SLC2A4RG	0.404367	0.140766	2.87263	1.52237	2800	19061	6035	114161	0.46396	0.166966	0	0	0
	cl6	C1QTNF4	2.61382	0.919588	2.84238	1.5071	4615	40676	6035	114161	0.764706	0.356304	0	0	0
	cl6	SRGN	9.0363	3.27455	2.75956	1.46444	5798	93886	6035	114161	0.960729	0.8224	2.70078e-229	0	0
	cl6	SPNS3	0.587694	0.213631	2.75098	1.45994	3237	20284	6035	114161	0.536371	0.177679	0	0	0
	cl6	TENT5A	1.31048	0.490403	2.67226	1.41806	4227	40393	6035	114161	0.700414	0.353825	0	0	0
	cl6	PXK	0.411908	0.154869	2.65972	1.41127	2813	19861	6035	114161	0.466114	0.173974	0	0	0
Ery-1	cl7	MS4A2	2.97985	0.0525775	56.6754	5.82465	1827	2485	5191	115005	0.351955	0.0216078	0	0	0
	cl7	HDC	2.82833	0.0794217	35.6115	5.15427	2596	4918	5191	115005	0.500096	0.0427634	0	0	0
	cl7	ALOX5AP	1.11613	0.0317218	35.185	5.13689	2185	3753	5191	115005	0.420921	0.0326334	0	0	0
	cl7	MS4A3	2.31039	0.077396	29.8516	4.89974	2067	4839	5191	115005	0.398189	0.0420764	0	0	0
	cl7	TPSAB1	8.17656	0.570148	14.3411	3.84209	4338	30781	5191	115005	0.835677	0.267649	0	0	0
	cl7	TPSB2	4.47237	0.345598	12.941	3.69388	3327	22719	5191	115005	0.640917	0.197548	0	0	0
	cl7	LMO4	5.31188	0.604965	8.78048	3.1343	3760	53500	5191	115005	0.724331	0.465197	2.81092e-300	0	0
	cl7	SLC45A3	0.790165	0.11967	6.60287	2.72309	2426	13634	5191	115005	0.467347	0.118551	0	0	0
	cl7	HPGD	1.3079	0.200959	6.50831	2.70228	2256	19996	5191	115005	0.434598	0.173871	0	0	0
	cl7	CSF2RB	1.43558	0.241046	5.95563	2.57425	3260	20304	5191	115005	0.62801	0.176549	0	0	0
	cl7	IKZF2	0.401792	0.0792966	5.06695	2.34112	1671	10064	5191	115005	0.321903	0.0875092	0	0	0
	cl7	HPGDS	1.33001	0.286043	4.64969	2.21713	3055	23786	5191	115005	0.588519	0.206826	0	0	0
	cl7	EXD3	0.672179	0.14769	4.55128	2.18627	2258	18915	5191	115005	0.434984	0.164471	0	0	0
	cl7	CNRIP1	1.80999	0.430302	4.20632	2.07256	3287	22387	5191	115005	0.633211	0.194661	0	0	0
	cl7	RHEX	0.827739	0.219597	3.76936	1.91432	2281	19118	5191	115005	0.439414	0.166236	0	0	0
	cl7	P2RX5	0.43958	0.125226	3.51028	1.81159	1960	15101	5191	115005	0.377577	0.131307	0	0	0
	cl7	CPA3	1.92401	0.551068	3.49142	1.80381	3799	32240	5191	115005	0.731844	0.280336	0	0	0
	cl7	FAM110A	0.439788	0.130129	3.37963	1.75686	1598	16120	5191	115005	0.30784	0.140168	1.1425e-198	2.55064e-277	0
	cl7	LGALS1	5.03969	1.69712	2.96955	1.57025	3846	48684	5191	115005	0.740898	0.423321	0	0	0
	cl7	SRGN	9.74151	3.285	2.96545	1.56825	4862	94822	5191	115005	0.936621	0.824503	2.51216e-121	0	0
	cl7	SLC27A2	0.642957	0.218175	2.94698	1.55924	2344	23934	5191	115005	0.451551	0.208113	1.76593883793037e-319	0	0
	cl7	GATA2	5.54671	1.88469	2.94304	1.55731	4922	77825	5191	115005	0.94818	0.67671	0	0	0
	cl7	TENT5A	1.40105	0.492334	2.84572	1.50879	3236	41384	5191	115005	0.623387	0.359845	0	0	0
	cl7	CITED2	1.71846	0.613166	2.8026	1.48676	3530	45785	5191	115005	0.680023	0.398113	0	0	0
	cl7	EPS15L1	0.557216	0.212284	2.62485	1.39224	2421	26332	5191	115005	0.466384	0.228964	4.08821e-292	0	0
	cl7	VAT1	0.594419	0.228409	2.60243	1.37986	2434	26970	5191	115005	0.468888	0.234512	2.36093e-282	0	0
	cl7	CPPED1	1.80107	0.700376	2.57158	1.36265	3629	47291	5191	115005	0.699095	0.411208	0	0	0
	cl7	NLK	0.475399	0.188295	2.52476	1.33614	2077	23300	5191	115005	0.400116	0.2026	1.12464e-219	6.67011e-301	0
	cl7	HSPG2	0.549593	0.218494	2.51537	1.33077	2310	25599	5191	115005	0.445001	0.22259	7.63729e-262	0	0
	cl7	PLIN2	1.15724	0.476786	2.42717	1.27927	3175	39290	5191	115005	0.611636	0.341637	0	0	0
	cl7	SNX5	1.74301	0.739465	2.35712	1.23702	3990	58563	5191	115005	0.768638	0.509221	2.0792428130497e-310	0	0
	cl7	KIT	0.419243	0.17823	2.35225	1.23404	1709	20828	5191	115005	0.329224	0.181105	7.33459e-137	7.64318e-178	4.04911226869231e-311
	cl7	SVOPL	0.378543	0.163753	2.31167	1.20894	1758	19050	5191	115005	0.338663	0.165645	2.03503e-191	2.33071e-241	0
	cl7	ERN1	0.421486	0.184609	2.28313	1.19101	1690	22903	5191	115005	0.325563	0.199148	8.21467e-97	4.24132e-131	1.82023e-224
	cl7	FCER1A	3.32888	1.46402	2.2738	1.1851	3760	40909	5191	115005	0.724331	0.355715	0	0	0
	cl7	TFR2	0.520925	0.236208	2.20536	1.14102	2200	21379	5191	115005	0.42381	0.185896	7.90505033345994e-323	0	0
	cl7	DEPTOR	0.75955	0.345069	2.20115	1.13826	2695	33527	5191	115005	0.519168	0.291526	2.0849e-245	0	0
	cl7	TFRC	1.2192	0.556158	2.19218	1.13237	3162	44379	5191	115005	0.609131	0.385888	7.84678e-221	0	0
	cl7	SLC40A1	2.05356	0.956773	2.14634	1.10188	3861	52489	5191	115005	0.743787	0.456406	0	0	0
	cl7	CD84	1.33175	0.620566	2.14603	1.10167	3547	43939	5191	115005	0.683298	0.382062	0	0	0
	cl7	GLUL	3.68203	1.72387	2.13592	1.09485	4484	80544	5191	115005	0.863803	0.700352	3.06937e-162	0	0
	cl7	CTNNBL1	2.09901	0.999199	2.10069	1.07086	4181	62295	5191	115005	0.805432	0.541672	0	0	0
	cl7	GDF11	0.470895	0.225476	2.08845	1.06243	1959	24819	5191	115005	0.377384	0.215808	2.51084e-146	4.08642e-189	0
	cl7	MARCKSL1	2.177	1.04873	2.07585	1.0537	4097	60792	5191	115005	0.789251	0.528603	1.3257757540504e-319	0	0
	cl7	PDZD8	2.34682	1.13604	2.0658	1.0467	4161	63416	5191	115005	0.80158	0.55142	6.10072e-301	0	0
	cl7	ITPR2	0.910435	0.446215	2.04035	1.02882	2902	41810	5191	115005	0.559045	0.363549	8.85579e-172	4.83294e-257	0
	cl7	AL034397.3	0.646937	0.317379	2.03837	1.02742	2342	29150	5191	115005	0.451165	0.253467	4.90755e-198	4.48778e-253	0
	cl7	PLGRKT	0.790512	0.388842	2.03299	1.0236	2963	41704	5191	115005	0.570796	0.362628	2.59097e-194	1.99707e-280	0
	cl7	COTL1	1.3692	0.673772	2.03215	1.023	3694	48402	5191	115005	0.711616	0.420869	0	0	0
	cl7	MIR181A1HG	1.22771	0.608332	2.01816	1.01304	3244	44455	5191	115005	0.624928	0.386548	2.52524e-251	0	0
Lymph-P	cl8	CCR7	0.880984	0.00380464	231.555	7.85521	435	210	1367	118829	0.318215	0.00176725	0	0	0
	cl8	DNTT	3.9962	0.0497719	80.2902	6.32715	744	2171	1367	118829	0.544257	0.01827	0	0	0
	cl8	JCHAIN	2.65635	0.0378693	70.1452	6.13227	613	1275	1367	118829	0.448427	0.0107297	0	0	0
	cl8	ACY3	1.39806	0.0257416	54.3112	5.76318	503	3066	1367	118829	0.367959	0.0258018	0	0	0
	cl8	KIAA0087	1.4143	0.0279664	50.5714	5.66025	591	1989	1367	118829	0.432334	0.0167383	0	0	0
	cl8	LTB	7.95087	0.236466	33.6237	5.07141	1093	18016	1367	118829	0.799561	0.151613	0	0	0
	cl8	PRSS2	2.32659	0.0800857	29.0513	4.86053	471	5674	1367	118829	0.34455	0.0477493	8.02488e-255	0	0
	cl8	TNFRSF18	0.710223	0.0329088	21.5816	4.43173	430	3782	1367	118829	0.314557	0.0318272	4.29187e-281	0	0
	cl8	SLC2A5	1.64189	0.10289	15.9578	3.99619	824	12114	1367	118829	0.60278	0.101945	0	0	0
	cl8	KCNK17	0.80094	0.0633191	12.6493	3.66098	558	8070	1367	118829	0.408193	0.0679127	2.72589e-271	0	0
	cl8	S100Z	0.71596	0.0666709	10.7387	3.42475	538	8305	1367	118829	0.393563	0.0698903	8.49326e-247	0	0
	cl8	JAML	0.876212	0.0825533	10.6139	3.40788	599	7529	1367	118829	0.438186	0.06336	0	0	0
	cl8	ITGAL	0.544877	0.0529966	10.2814	3.36196	435	7520	1367	118829	0.318215	0.0632842	3.57078e-175	0	0
	cl8	NKG7	1.61671	0.161002	10.0416	3.32791	837	17280	1367	118829	0.61229	0.145419	0	0	0
	cl8	COBLL1	0.765788	0.0768065	9.97035	3.31764	552	9782	1367	118829	0.403804	0.08232	2.38028e-226	0	0
	cl8	ARL4C	0.853311	0.0874018	9.76309	3.28734	467	8662	1367	118829	0.341624	0.0728947	3.17807e-178	0	0
	cl8	RAB31	0.610612	0.067452	9.05253	3.17832	427	7651	1367	118829	0.312363	0.0643866	4.99492e-166	0	0
	cl8	IGHM	8.96475	1.07595	8.33197	3.05866	1336	49759	1367	118829	0.977323	0.418745	0	0	0
	cl8	AC004540.2	1.14631	0.159277	7.19698	2.84739	686	17557	1367	118829	0.501829	0.14775	1.88688e-204	0	0
	cl8	RUNX2	0.808781	0.119378	6.77498	2.76022	497	15784	1367	118829	0.36357	0.13283	3.9514e-101	7.89898e-170	1.94002e-267
	cl8	RGS1	1.57741	0.236169	6.67914	2.73966	438	14653	1367	118829	0.32041	0.123312	7.58434e-80	1.01595e-128	3.68232e-205
	cl8	CYTIP	1.51855	0.245685	6.18088	2.62781	802	26499	1367	118829	0.586686	0.223001	9.54387e-182	0	0
	cl8	CXCR4	1.43755	0.245713	5.85052	2.54856	491	23097	1367	118829	0.359181	0.194372	2.93796e-45	1.18201e-78	9.82678e-121
	cl8	SPNS3	1.26565	0.220526	5.7392	2.52085	795	22726	1367	118829	0.581565	0.19125	2.80698e-219	0	0
	cl8	CYTH4	0.975764	0.177598	5.49422	2.45791	682	18451	1367	118829	0.498903	0.155274	1.21219e-189	0	0
	cl8	VSIR	2.30165	0.419287	5.48944	2.45666	1013	41038	1367	118829	0.741039	0.345353	3.93797e-193	0	0
	cl8	TRBC2	1.53835	0.287114	5.35796	2.42168	858	26793	1367	118829	0.627652	0.225475	9.33803e-219	0	0
	cl8	SLC43A2	0.52875	0.0991515	5.33275	2.41488	438	13100	1367	118829	0.32041	0.110242	6.00604e-95	2.22722e-154	7.64817e-246
	cl8	MZB1	2.47258	0.470233	5.2582	2.39457	1027	32356	1367	118829	0.75128	0.27229	1.60842e-292	0	0
	cl8	IGHD	0.547549	0.10466	5.23172	2.38728	443	11781	1367	118829	0.324067	0.0991425	6.07956e-113	4.74352e-183	1.95872e-292
	cl8	SH3BP5	0.654655	0.130638	5.01122	2.32516	496	9138	1367	118829	0.362838	0.0769004	2.00586e-192	0	0
	cl8	DDIT4	2.04859	0.42192	4.8554	2.27959	688	31617	1367	118829	0.503292	0.266071	1.77511e-76	1.71512e-134	1.47181e-207
	cl8	AFF3	0.736983	0.153132	4.81275	2.26686	552	18123	1367	118829	0.403804	0.152513	1.54338e-109	4.75509e-177	4.82567e-283
	cl8	LZTFL1	0.608212	0.129854	4.6838	2.22768	465	18605	1367	118829	0.340161	0.15657	1.17163e-61	7.16203e-104	3.17861e-162
	cl8	BASP1	1.45696	0.339923	4.28616	2.09969	654	34152	1367	118829	0.47842	0.287405	1.54666e-49	1.94056e-98	1.01561e-144
	cl8	FAM30A	12.6954	2.97006	4.27446	2.09574	1345	96815	1367	118829	0.983906	0.814742	8.96748e-88	0	0
	cl8	AC245060.5	0.924794	0.220893	4.18661	2.06578	535	21999	1367	118829	0.391368	0.185132	1.43668e-69	5.09877e-111	3.02882e-177
	cl8	TNFAIP2	0.886259	0.213015	4.16054	2.05677	627	23098	1367	118829	0.458669	0.19438	1.09848e-106	2.57386e-175	1.82924e-278
	cl8	HOXA9	2.43624	0.587201	4.1489	2.05273	962	51642	1367	118829	0.703731	0.434591	1.20994e-88	3.94006e-236	3.55233199359856e-321
	cl8	SPECC1	0.803966	0.194011	4.14392	2.051	554	24892	1367	118829	0.405267	0.209477	1.37576e-59	3.48275e-104	1.79561e-160
	cl8	TYROBP	1.5837	0.386629	4.09617	2.03428	819	34753	1367	118829	0.599122	0.292462	1.69329e-120	5.24195e-217	0
	cl8	MEF2A	0.695752	0.173258	4.01571	2.00565	504	22009	1367	118829	0.368691	0.185216	2.61286e-56	1.49375e-93	1.33764e-146
	cl8	AC243960.1	0.597849	0.14895	4.01376	2.00495	495	18257	1367	118829	0.362107	0.153641	2.97432e-78	3.0098e-123	4.13255e-198
	cl8	NUP214	1.08396	0.270612	4.0056	2.00202	678	32524	1367	118829	0.495977	0.273704	5.8653e-67	2.96655e-131	7.90044e-195
	cl8	HCST	3.7073	0.931195	3.98122	1.99321	1167	58864	1367	118829	0.853694	0.495367	1.23339e-168	0	0
	cl8	TSC22D1	7.8977	2.01368	3.92202	1.9716	1297	84318	1367	118829	0.948793	0.709574	8.70969e-112	0	0
	cl8	ADA	1.58604	0.404459	3.9214	1.97137	864	42178	1367	118829	0.632041	0.354947	7.461e-95	1.5719e-200	7.9492e-292
	cl8	ADGRE2	0.548473	0.143403	3.82469	1.93534	474	17348	1367	118829	0.346745	0.145991	4.94064e-75	9.37032e-118	2.04423e-189
	cl8	DENND6B	0.768784	0.201323	3.81866	1.93307	602	25172	1367	118829	0.44038	0.211834	1.39561e-78	1.83188e-133	1.24226e-208
	cl8	NUDT8	0.5406	0.144337	3.74541	1.90512	466	19672	1367	118829	0.340892	0.165549	3.60756e-55	1.97807e-89	2.35921e-141
