# Supplementary material for: Single-Cell Analyses Reveal Megakaryocyte-Biased Hematopoiesis in Myelofibrosis and Identify Mutant Clone-Specific Targets
Source: Mol Cell. 2020 May 7;78(3):477–492.e8. doi: 10.1016/j.molcel.2020.04.008 (PMC7217381; doi:10.1016/j.molcel.2020.04.008)
Supplement: Table S6. Genes Differentially Expressed in Louvain Clusters as Shown on the UMAP of Myelofibrosis Megakaryocyte Progenitor Cells, Related to Figure 5 — Differentially expressed genes for each cluster (group A) are calculated versus all other cells (group B). Abbreviations: ExpFreqA – number of cells in cluster A expressing given gene; ExpFreqB – number of cells in all other clusters expressing given gene; TotalA / TotalB – total number of cells in group A/B; ExpFraction – Fraction of cells in group A / Group B expressing given gene. [file mmc5.xlsx]

## Sheet: ST6 - DE genes MF MkP clusters
Suppl Table 6	Differentially expressed genes in each Louvain cluster in UMAP of MF megakaryocyte progenitors
cluster	Gene	ExpA	ExpB	FoldChange	log2FC	ExpFreqA	ExpFreqB	TotalA	TotalB	ExpFractionA	ExpFractionB	fishers.pval	wilcoxon.pval	combined.pval
cl1	CDCA7	0.338897	0.129358	2.61983	1.38948	375	638	829	3305	0.452352	0.193041	1.4304e-49	1.23917e-57	4.33382e-104
cl1	UNG	0.902029	0.373686	2.41387	1.27135	561	1142	829	3305	0.676719	0.345537	1.92007e-66	2.39435e-83	1.57486e-146
cl1	KLHL23	0.23186	0.0996934	2.32573	1.21768	304	617	829	3305	0.366707	0.186687	1.84172e-26	3.19165e-31	7.66954e-55
cl1	FCER1A	2.1217	0.933346	2.27322	1.18474	541	1323	829	3305	0.652593	0.400303	8.17632e-39	1.6699e-46	2.65025e-82
cl1	PIEZO2	0.210877	0.0953595	2.21139	1.14495	262	549	829	3305	0.316043	0.166112	1.43569e-20	7.27405e-24	1.04399e-41
cl1	MSH6	0.937459	0.429054	2.18494	1.12759	571	1440	829	3305	0.688782	0.435703	2.30095e-39	1.14614e-63	6.19463e-100
cl1	ALDH1A1	0.605351	0.279876	2.16293	1.11299	407	936	829	3305	0.490953	0.283207	7.64674e-29	1.75674e-33	1.89628e-59
cl1	MCM6	0.982937	0.455242	2.15915	1.11046	586	1420	829	3305	0.706876	0.429652	4.01656e-47	4.54399e-67	4.75609e-111
cl1	GINS2	0.921384	0.434129	2.12237	1.08568	567	1301	829	3305	0.683957	0.393646	3.09026e-51	1.65244e-63	1.3372e-111
cl1	CPA3	1.61706	0.765825	2.11153	1.07829	443	1145	829	3305	0.534379	0.346445	1.01423e-22	6.72899e-30	8.10875e-50
cl1	MCM10	0.389122	0.194513	2.00049	1.00035	372	868	829	3305	0.448733	0.262632	2.50746e-24	1.23663e-29	3.78003e-51
cl1	RMI2	0.470635	0.237356	1.98282	0.987556	475	1085	829	3305	0.572979	0.32829	1.4483e-37	5.05385e-44	1.35791e-78
cl1	HOXA10	0.305426	0.157467	1.93961	0.95577	398	862	829	3305	0.480097	0.260817	9.72321e-33	3.36307e-36	5.11396e-66
cl1	MARCKSL1	0.559134	0.288786	1.93615	0.953194	429	1037	829	3305	0.517491	0.313767	4.84478e-27	2.09609e-32	1.36621e-56
cl1	MCM2	0.609435	0.3167	1.92433	0.944354	528	1272	829	3305	0.636912	0.384871	7.41918e-39	6.43838e-47	9.32212e-83
cl1	TUSC1	0.313827	0.163569	1.91863	0.940074	382	876	829	3305	0.460796	0.265053	1.62697e-26	2.93313e-29	6.01665e-53
cl1	NR2C2AP	0.215497	0.112869	1.90927	0.933019	311	683	829	3305	0.375151	0.206657	1.38277e-22	2.07421e-25	3.10241e-45
cl1	CDT1	1.09016	0.571873	1.90629	0.930771	615	1527	829	3305	0.741858	0.462027	1.00732e-48	1.70302e-61	4.31345e-107
cl1	ZMYND19	0.208778	0.109785	1.9017	0.92729	314	705	829	3305	0.37877	0.213313	1.30838e-21	1.52905e-24	2.07905e-43
cl1	SNHG21	0.275024	0.145051	1.89605	0.922997	340	820	829	3305	0.410133	0.248109	1.95318e-19	2.5576e-22	4.68562e-39
cl1	SLC27A2	0.171366	0.0909993	1.88316	0.913155	255	587	829	3305	0.3076	0.17761	1.53753e-15	8.47915e-18	9.70176e-31
cl1	MESP1	0.179346	0.0953065	1.88178	0.9121	261	630	829	3305	0.314837	0.19062	5.84278e-14	4.39657e-16	1.71678e-27
cl1	HELLS	0.85201	0.45387	1.87721	0.908593	539	1366	829	3305	0.650181	0.413313	1.91949e-34	6.32401e-43	2.13404e-74
cl1	AFMID	0.196522	0.10491	1.87324	0.905532	299	680	829	3305	0.360676	0.205749	1.6345e-19	8.16677e-23	1.26968e-39
cl1	CD79B	0.225822	0.122444	1.84429	0.883064	306	698	829	3305	0.369119	0.211195	6.22815e-20	9.73478e-22	5.67517e-39
cl1	CHAF1A	0.848675	0.46018	1.84423	0.883016	560	1465	829	3305	0.675513	0.443268	2.23989e-33	1.43439e-44	5.69103e-75
cl1	IGFBP7	0.944406	0.512292	1.84349	0.882441	573	1499	829	3305	0.691194	0.453555	4.69299e-35	1.40583e-38	1.10312e-70
cl1	KDM2B	0.150373	0.081705	1.84044	0.880052	258	589	829	3305	0.311218	0.178215	3.57998e-16	4.71142e-18	1.28968e-31
cl1	PLAC8	0.52229	0.284393	1.83651	0.876965	342	814	829	3305	0.412545	0.246293	2.28936e-20	1.86516e-21	4.01187e-39
cl1	TIPIN	0.33033	0.180456	1.83053	0.872263	395	992	829	3305	0.476478	0.300151	5.28044e-21	2.67405e-26	1.50484e-44
cl1	BCL7A	0.295597	0.162509	1.81896	0.863117	363	879	829	3305	0.437877	0.265961	5.84812e-21	6.20608e-24	3.66658e-42
cl1	BRI3BP	0.497113	0.273516	1.81749	0.861947	484	1230	829	3305	0.583836	0.372163	5.33013e-28	7.49549e-35	5.68816e-60
cl1	MCM5	1.45418	0.800747	1.81603	0.860784	674	1776	829	3305	0.813028	0.537368	5.70162e-51	1.17774e-64	1.77204e-112
cl1	ASB9	0.18257	0.100843	1.81043	0.856335	274	647	829	3305	0.330519	0.195764	8.91875e-16	2.50461e-17	1.65031e-30
cl1	TMEM97	0.338092	0.18798	1.79855	0.846836	398	909	829	3305	0.480097	0.275038	2.01927e-28	9.88777e-31	2.67263e-56
cl1	DTL	0.363359	0.202586	1.7936	0.84286	400	926	829	3305	0.482509	0.280182	1.3855e-27	5.23901e-30	9.45551e-55
cl1	MCM3	1.56642	0.885279	1.7694	0.823263	654	1838	829	3305	0.788902	0.556127	1.23631e-36	4.60277e-54	1.17504e-87
cl1	KLF1	0.277293	0.15672	1.76935	0.823222	291	652	829	3305	0.351025	0.197277	1.25011e-19	2.12931e-21	2.45224e-38
cl1	C1orf216	0.235175	0.133068	1.76733	0.821569	332	801	829	3305	0.400483	0.24236	7.95472e-19	5.9597e-20	4.12172e-36
cl1	MMS22L	0.433418	0.245391	1.76624	0.820677	430	1087	829	3305	0.518697	0.328896	1.80241e-23	3.84798e-27	7.92001e-48
cl1	IL17RE	0.288166	0.163608	1.76132	0.816659	360	892	829	3305	0.434258	0.269894	2.70187e-19	1.21314e-22	3.08826e-39
cl1	NT5C3B	0.187268	0.106626	1.75632	0.812552	269	674	829	3305	0.324487	0.203933	7.64441e-13	4.65848e-15	2.20433e-25
cl1	PET117	0.166772	0.0950058	1.75539	0.811793	261	632	829	3305	0.314837	0.191225	8.71674e-14	1.75592e-15	9.95599e-27
cl1	MATK	0.497	0.284209	1.74872	0.806296	460	1172	829	3305	0.554885	0.354614	2.20783e-25	1.9033e-28	5.10989e-51
cl1	XRCC2	0.577073	0.330008	1.74866	0.806251	478	1265	829	3305	0.576598	0.382753	1.25482e-23	2.52603e-29	3.79035e-50
cl1	FKBP4	0.877074	0.502486	1.74547	0.803616	587	1585	829	3305	0.708082	0.479576	7.9593e-33	2.21168e-40	2.92605e-70
cl1	NOLC1	0.769279	0.443291	1.73538	0.795253	577	1605	829	3305	0.696019	0.485628	4.99901e-28	4.37214e-35	3.12499e-60
cl1	MRPS26	0.759418	0.437746	1.73484	0.794802	589	1610	829	3305	0.710495	0.487141	1.90748e-31	9.76738e-40	3.01001e-68
cl1	FAM19A2	0.723969	0.418902	1.72825	0.789314	402	1138	829	3305	0.484922	0.344327	1.58229e-13	2.00958e-16	2.11828e-27
cl1	FAM216A	0.21584	0.125209	1.72384	0.785622	311	725	829	3305	0.375151	0.219365	3.65038e-19	2.39996e-20	7.76471e-37
cl2	HIST1H1B	2.22798	0.102498	21.7369	4.44208	611	476	693	3441	0.881674	0.138332	0	0	0
cl2	HIST1H2AL	0.295394	0.0148568	19.8828	4.31345	293	94	693	3441	0.422799	0.0273176	1.00885e-167	3.6999e-236	0
cl2	HIST1H2AJ	0.610563	0.0322598	18.9264	4.24233	438	210	693	3441	0.632035	0.0610288	3.2082e-240	0	0
cl2	HIST1H3B	0.28792	0.0153436	18.7649	4.22996	311	107	693	3441	0.448773	0.0310956	6.45618e-176	3.64655e-245	0
cl2	HIST1H2AH	0.303049	0.0182437	16.6112	4.05408	343	142	693	3441	0.494949	0.0412671	1.56061e-185	2.68204e-255	0
cl2	HIST1H4C	28.0588	1.80423	15.5516	3.95899	693	2274	693	3441	1	0.660854	7.06107e-112	0	0
cl2	HIST1H2AI	0.151948	0.0118238	12.851	3.68381	221	95	693	3441	0.318903	0.0276083	1.8401e-109	9.69057e-153	1.07239e-258
cl2	FBXO5	1.05513	0.0877904	12.0187	3.58721	573	435	693	3441	0.82684	0.126417	2.36044e-293	0	0
cl2	TOP2A	3.51005	0.307341	11.4207	3.51358	659	908	693	3441	0.950938	0.263877	6.65067e-272	0	0
cl2	CDK1	1.41113	0.134201	10.515	3.39438	606	610	693	3441	0.874459	0.177274	1.1563e-277	0	0
cl2	MXD3	0.491217	0.0511209	9.60894	3.26438	421	282	693	3441	0.607504	0.0819529	2.20485e-195	5.72795e-254	0
cl2	KIFC1	0.741999	0.0839526	8.83832	3.14377	548	379	693	3441	0.790765	0.110142	7.48722e-285	0	0
cl2	HIST1H1D	2.91408	0.338924	8.59804	3.10401	628	1014	693	3441	0.906205	0.294682	1.92797e-208	5.69451e-287	0
cl2	AURKB	0.831128	0.0983384	8.45171	3.07924	545	375	693	3441	0.786436	0.10898	5.43955e-283	0	0
cl2	E2F8	0.247123	0.0296708	8.32884	3.05811	313	182	693	3441	0.451659	0.0528916	2.21218e-143	5.77424e-194	0
cl2	UBE2C	14.5409	1.87506	7.75492	2.95511	691	2188	693	3441	0.997114	0.635862	2.66136e-117	0	0
cl2	KIF18B	0.137649	0.0178835	7.69697	2.94429	226	126	693	3441	0.326118	0.0366173	5.21977e-100	6.59397e-135	1.8537e-231
cl2	NUSAP1	2.66567	0.347688	7.66685	2.93863	669	1097	693	3441	0.965368	0.318803	2.36364e-246	0	0
cl2	HIST2H2AC	1.40106	0.18304	7.6544	2.93629	580	833	693	3441	0.836941	0.242081	4.39372e-194	9.90716e-264	0
cl2	KIF23	0.761531	0.101751	7.48425	2.90386	511	401	693	3441	0.737374	0.116536	3.60146e-238	3.22508e-294	0
cl2	NDC80	1.07144	0.145309	7.37354	2.88236	602	609	693	3441	0.868687	0.176983	4.18797e-273	0	0
cl2	CDC25C	0.167763	0.023024	7.28646	2.86522	249	153	693	3441	0.359307	0.0444638	2.41189e-106	2.90398e-141	3.97687e-244
cl2	E2F2	0.242848	0.0340963	7.12243	2.83237	293	247	693	3441	0.422799	0.0717815	5.71636e-107	1.77917e-140	5.77086e-244
cl2	HJURP	0.54556	0.0771444	7.07194	2.82211	479	379	693	3441	0.691198	0.110142	1.36264e-214	3.05208e-264	0
cl2	CDCA2	0.454503	0.0654	6.94959	2.79693	421	335	693	3441	0.607504	0.0973554	1.7543e-177	2.86177e-224	0
cl2	ARHGAP11B	0.361534	0.0528865	6.83605	2.77316	396	372	693	3441	0.571429	0.108108	1.74336e-146	9.94627e-187	0
cl2	MKI67	5.53765	0.816439	6.78269	2.76186	684	1454	693	3441	0.987013	0.422552	3.93497e-206	0	0
cl2	CDCA3	0.652033	0.110559	5.89758	2.56012	491	441	693	3441	0.708514	0.12816	1.83118e-206	9.03334e-244	0
cl2	FAM83D	0.205967	0.0351786	5.85489	2.54964	273	223	693	3441	0.393939	0.0648067	2.76297e-100	5.34631e-129	7.76399e-226
cl2	E2F7	0.196514	0.0342611	5.73577	2.51999	274	248	693	3441	0.395382	0.0720721	6.38415e-94	1.20857e-120	3.79388e-211
cl2	HIST1H1E	2.11789	0.370243	5.72027	2.51608	636	1258	693	3441	0.917749	0.365591	3.10756e-173	2.00602e-262	0
cl2	ASPM	1.5785	0.27599	5.71942	2.51587	606	820	693	3441	0.874459	0.238303	2.47007e-224	1.02207e-268	0
cl2	RTKN2	0.218903	0.0383561	5.70713	2.51277	289	243	693	3441	0.417027	0.070619	2.2431e-105	2.63573e-135	3.26261e-237
cl2	KIF2C	0.729436	0.128761	5.66505	2.50209	541	529	693	3441	0.780664	0.153734	4.90934e-229	1.25496e-267	0
cl2	CDCA4	1.44652	0.255441	5.66286	2.50153	620	1113	693	3441	0.894661	0.323452	6.88459e-181	8.55526e-264	0
cl2	SPC25	1.0005	0.176943	5.65433	2.49936	594	744	693	3441	0.857143	0.216216	1.046e-228	9.60667e-277	0
cl2	KIF11	0.732901	0.130204	5.62889	2.49285	521	562	693	3441	0.751804	0.163325	1.0407e-200	1.76144e-246	0
cl2	FOXM1	0.640326	0.114221	5.606	2.48697	536	638	693	3441	0.773449	0.185411	1.09502e-195	1.5424e-242	0
cl2	SKA1	0.478842	0.0856223	5.59248	2.48349	471	494	693	3441	0.679654	0.143563	3.95122e-174	5.25842e-214	0
cl2	CDCA5	0.90505	0.163394	5.53906	2.46964	592	769	693	3441	0.854257	0.223482	1.19327e-220	1.26468e-265	0
cl2	AC091057.6	0.199041	0.0361942	5.49925	2.45923	279	303	693	3441	0.402597	0.0880558	1.99181e-83	5.28727e-106	4.56882e-186
cl2	SKA3	0.557307	0.102978	5.4119	2.43613	527	601	693	3441	0.760462	0.174659	2.25651e-196	5.82676e-235	0
cl2	CDCA8	0.846177	0.156759	5.39793	2.43241	563	521	693	3441	0.81241	0.151409	2.32931e-254	3.75691e-289	0
cl2	GTSE1	0.979382	0.18185	5.38565	2.42912	541	598	693	3441	0.780664	0.173787	2.08901e-210	1.63378e-246	0
cl2	ANLN	0.473264	0.0883122	5.35899	2.42196	471	466	693	3441	0.679654	0.135426	1.45884e-181	3.0797e-220	0
cl2	ARHGEF39	0.161201	0.0304521	5.29359	2.40425	229	201	693	3441	0.330447	0.0584133	9.5172e-78	1.2671e-100	4.92463e-175
cl2	ESCO2	0.53824	0.102599	5.24605	2.39123	483	542	693	3441	0.69697	0.157512	4.02726e-172	3.43768e-207	0
cl2	WDR62	0.228128	0.0437104	5.21907	2.38379	313	314	693	3441	0.451659	0.0912525	1.62892e-102	2.96808e-130	2.57994e-229
cl2	MASTL	0.291551	0.056029	5.20358	2.3795	353	368	693	3441	0.50938	0.106946	3.42297e-116	5.41521e-145	1.11041e-257
cl2	DIAPH3	0.609329	0.117511	5.18528	2.37442	523	595	693	3441	0.75469	0.172915	3.55902e-194	1.10267e-227	0
cl3	CXCL8	4.32687	0.830312	5.21113	2.3816	207	494	624	3510	0.331731	0.140741	1.61515e-27	7.89097e-36	1.82915e-60
cl3	EREG	3.36813	1.03747	3.24649	1.69888	504	1933	624	3510	0.807692	0.550712	9.75811e-36	1.11627e-67	2.56825e-100
cl3	PTGS2	0.400331	0.128248	3.12155	1.64226	215	579	624	3510	0.344551	0.164957	5.28801e-23	1.75527e-29	1.09996e-49
cl3	ZFP36	1.33271	0.463607	2.87466	1.52339	418	1401	624	3510	0.669872	0.399145	4.74635e-36	5.29282e-54	5.15014e-87
cl3	CDKN1C	0.877155	0.318722	2.7521	1.46054	303	954	624	3510	0.485577	0.271795	4.8222e-25	1.22876e-34	8.00351e-57
cl3	FOS	9.42001	3.43002	2.74634	1.45751	584	2394	624	3510	0.935897	0.682051	6.47495e-48	1.01181e-89	2.06091e-134
cl3	PMAIP1	2.00341	0.770256	2.60096	1.37904	423	1794	624	3510	0.677885	0.511111	8.85467e-15	6.22848e-22	4.53263e-34
cl3	MIR181A1HG	0.403638	0.156908	2.57245	1.36314	252	776	624	3510	0.403846	0.221083	1.24809e-20	6.10257e-27	8.16431e-45
cl3	MAFF	0.635046	0.258362	2.45797	1.29747	354	1150	624	3510	0.567308	0.327635	3.33374e-29	2.62161e-39	1.35823e-65
cl3	KLF6	4.15235	1.7008	2.4414	1.28771	549	1959	624	3510	0.879808	0.55812	4.33186e-59	2.20348e-81	3.06501e-137
cl3	EGR1	0.96765	0.39779	2.43256	1.28248	306	999	624	3510	0.490385	0.284615	4.93283e-23	6.63967e-31	3.9909e-51
cl3	ZFP36L1	0.663987	0.273108	2.43122	1.28168	305	1129	624	3510	0.488782	0.321652	2.69768e-15	1.48938e-21	3.31483e-34
cl3	JUN	10.4371	4.35836	2.39473	1.25986	583	2333	624	3510	0.934295	0.664672	4.70727e-52	1.3484e-96	2.15766e-145
cl3	BTG2	0.57198	0.246169	2.32352	1.21631	284	910	624	3510	0.455128	0.259259	7.87909e-22	3.56208e-27	3.10106e-46
cl3	KCNQ1OT1	1.62496	0.704302	2.30719	1.20614	409	1555	624	3510	0.655449	0.44302	1.21375e-22	7.15238e-36	1.14929e-55
cl3	GADD45G	0.455609	0.201781	2.25793	1.175	217	809	624	3510	0.347756	0.230484	1.3426e-09	1.50941e-12	9.85872e-20
cl3	AC020916.1	0.599389	0.266555	2.24865	1.16906	311	924	624	3510	0.498397	0.263248	4.81331e-30	6.42125e-37	4.69306e-64
cl3	SPTA1	0.303515	0.135332	2.24275	1.16527	217	672	624	3510	0.347756	0.191453	7.31128e-17	4.34568e-21	2.70192e-35
cl3	SMAD3	0.241797	0.110547	2.18727	1.12913	211	701	624	3510	0.338141	0.199715	2.05189e-13	5.95954e-18	8.54471e-29
cl3	JUNB	2.9235	1.34138	2.17947	1.12398	530	2059	624	3510	0.849359	0.58661	6.87204e-40	2.28796e-59	3.55655e-96
cl3	PLK3	0.307843	0.141299	2.17866	1.12344	232	731	624	3510	0.371795	0.208262	1.60922e-17	6.86081e-22	9.75979e-37
cl3	ATF3	1.24459	0.578424	2.1517	1.10548	364	1216	624	3510	0.583333	0.346439	2.29814e-28	1.24641e-38	4.35159e-64
cl3	NR4A2	0.459965	0.215937	2.13009	1.09091	297	933	624	3510	0.475962	0.265812	1.84131e-24	7.09644e-31	1.63429e-52
cl3	FOSB	3.55083	1.67324	2.12213	1.08551	541	2132	624	3510	0.866987	0.607407	2.06697e-40	1.01787e-51	4.41382e-89
cl3	RHOB	3.31242	1.56806	2.11243	1.07891	508	1770	624	3510	0.814103	0.504274	4.35483e-50	8.31413e-68	9.74379e-115
cl3	DUSP1	2.22382	1.0536	2.11068	1.07771	507	1781	624	3510	0.8125	0.507407	1.24593e-48	9.82524e-61	3.05399e-106
cl3	ZBTB10	0.19607	0.0937901	2.09052	1.06386	189	607	624	3510	0.302885	0.172934	4.89769e-13	1.26251e-16	4.07814e-27
cl3	PPFIBP1	0.36177	0.173312	2.0874	1.06171	240	911	624	3510	0.384615	0.259544	4.53436e-10	1.83593e-13	4.31558e-21
cl3	MCL1	1.68319	0.809401	2.07954	1.05627	489	2087	624	3510	0.783654	0.594587	1.89394e-20	1.25081e-40	3.27609e-58
cl3	TPST1	0.247082	0.118903	2.07802	1.05521	214	719	624	3510	0.342949	0.204843	3.25579e-13	1.10298e-16	2.38793e-27
cl3	ADGRE5	0.268665	0.129353	2.07698	1.05449	214	740	624	3510	0.342949	0.210826	3.53411e-12	3.18538e-16	7.098e-26
cl3	SLC9A3R2	0.450624	0.217928	2.06777	1.04807	243	1039	624	3510	0.389423	0.296011	5.00116e-06	6.35744e-09	1.01995e-12
cl3	ALDH1A1	0.610956	0.297889	2.05095	1.03629	303	1040	624	3510	0.485577	0.296296	1.588e-19	8.26755e-27	1.36992e-43
cl3	SYNE3	0.296852	0.144772	2.05048	1.03596	220	852	624	3510	0.352564	0.242735	1.90792e-08	5.92335e-12	5.04339e-18
cl3	ARID5A	0.592673	0.296166	2.00115	1.00083	309	1248	624	3510	0.495192	0.355556	6.62912e-11	1.45548e-15	5.65407e-24
cl3	ADRA2A	0.677709	0.341171	1.98642	0.990169	364	1374	624	3510	0.583333	0.391453	7.38196e-19	4.47025e-26	3.33687e-42
cl3	CXCL3	3.93175	1.98271	1.98302	0.9877	503	1999	624	3510	0.80609	0.569516	5.19199e-31	3.18049e-48	2.974e-76
cl3	CITED2	2.10016	1.06332	1.97509	0.98192	481	2075	624	3510	0.770833	0.591168	2.27195e-18	9.07883e-31	2.28544e-46
cl3	SOX4	2.60386	1.3264	1.9631	0.973133	526	2224	624	3510	0.842949	0.633618	7.3931e-27	1.17853e-40	1.33403e-64
cl3	AC044849.1	0.477016	0.243472	1.95923	0.970286	297	1045	624	3510	0.475962	0.297721	1.18993e-17	9.23133e-23	9.96379e-38
cl3	LDLR	0.316495	0.163051	1.94108	0.956863	225	777	624	3510	0.360577	0.221368	5.99686e-13	6.05116e-16	2.32908e-26
cl3	CD69	4.64038	2.3959	1.9368	0.953675	556	2219	624	3510	0.891026	0.632194	1.50368e-42	2.49769e-57	8.54926e-97
cl3	C1orf56	0.744256	0.386363	1.92631	0.945842	337	1466	624	3510	0.540064	0.417664	1.86649e-08	4.82442e-14	4.45367e-20
cl3	HERPUD1	2.39769	1.24505	1.92578	0.945445	458	2015	624	3510	0.733974	0.574074	1.86489e-14	7.21835e-19	1.00134e-30
cl3	NFKBIA	4.6987	2.44226	1.92392	0.944047	567	2446	624	3510	0.908654	0.696866	6.45656e-33	1.48065e-43	1.66093e-73
cl3	FAM19A2	0.806385	0.422067	1.91056	0.933996	310	1230	624	3510	0.496795	0.350427	6.82637e-12	4.87669e-15	1.98624e-24
cl3	IER2	6.4585	3.42504	1.88567	0.91508	598	2540	624	3510	0.958333	0.723647	2.63284e-47	3.65585e-67	2.51441e-111
cl3	ARL4A	0.530511	0.282584	1.87735	0.9087	333	1323	624	3510	0.533654	0.376923	3.74822e-13	1.16345e-20	3.293e-31
cl3	KLF2	5.93026	3.16063	1.87629	0.907881	499	1636	624	3510	0.799679	0.466097	1.85586e-56	1.49871e-65	7.74868e-119
cl3	ID1	0.661379	0.353663	1.87008	0.903102	228	971	624	3510	0.365385	0.276638	1.01972e-05	3.43124e-08	1.03851e-11
cl4	HBD	38.8707	20.8173	1.86723	0.900902	414	3041	445	3689	0.930337	0.824343	7.20603e-10	1.53668e-31	1.02984e-38
cl4	HBG2	7.2257	4.4173	1.63577	0.709972	148	872	445	3689	0.332584	0.236378	1.55823e-05	1.34986e-06	5.38151e-10
cl4	SLC15A4	0.198606	0.122188	1.6254	0.700799	139	874	445	3689	0.31236	0.236921	0.000695354	8.98388e-05	1.09876e-06
cl4	SLC16A3	1.13552	0.699082	1.62431	0.699825	320	1964	445	3689	0.719101	0.532394	3.34107e-14	9.7955e-21	2.55609e-32
cl4	IL17RE	0.284087	0.177066	1.60441	0.682047	183	1069	445	3689	0.411236	0.28978	2.60607e-07	3.40695e-09	3.16596e-14
cl4	UBXN8	0.182672	0.114276	1.59851	0.676732	136	846	445	3689	0.305618	0.22933	0.000492359	4.15426e-05	3.82592e-07
cl4	CD36	10.14	6.4784	1.5652	0.646345	418	3113	445	3689	0.939326	0.84386	5.77651e-09	8.39462e-25	3.65658e-31
cl4	AC027031.2	0.230438	0.147497	1.56232	0.643688	151	834	445	3689	0.339326	0.226078	3.52135e-07	6.8008e-08	7.75026e-13
cl4	STUM	0.307496	0.198022	1.55283	0.634903	154	936	445	3689	0.346067	0.253727	5.00202e-05	4.3347e-06	5.04154e-09
cl4	PSEN2	0.22001	0.142476	1.54419	0.626851	160	932	445	3689	0.359551	0.252643	2.79182e-06	2.95881e-07	2.38084e-11
cl4	VPS25	0.983819	0.646598	1.52153	0.605524	341	2280	445	3689	0.766292	0.618054	3.24018e-10	6.3984e-17	1.24678e-24
cl4	TESC	2.34038	1.5461	1.51373	0.598112	385	2793	445	3689	0.865169	0.757116	9.99778e-08	1.01297e-23	7.09578e-29
cl4	TUSC1	0.277087	0.183641	1.50885	0.593446	169	1089	445	3689	0.379775	0.295202	0.00031411	2.26313e-05	1.40482e-07
cl4	INPP1	0.332168	0.224802	1.4776	0.563256	204	1309	445	3689	0.458427	0.354839	2.36323e-05	2.2379e-06	1.30434e-09
cl4	CORO1A	2.84776	1.95335	1.45789	0.543879	388	2877	445	3689	0.87191	0.779886	2.65076e-06	7.07644e-18	1.00037e-21
cl4	SLC25A46	0.326793	0.226513	1.44271	0.528786	205	1387	445	3689	0.460674	0.375983	0.000652759	0.000124988	1.41322e-06
cl4	MFSD3	0.195063	0.135213	1.44264	0.528709	136	902	445	3689	0.305618	0.244511	0.00645687	0.0014009	0.000114092
cl4	CAMK1	3.00902	2.08758	1.44139	0.527462	404	3019	445	3689	0.907865	0.818379	7.23109e-07	1.37699e-23	6.74889e-28
cl4	QRSL1	0.214551	0.14886	1.44129	0.527361	151	1040	445	3689	0.339326	0.281919	0.0126424	0.00311288	0.000438523
cl4	LATS1	0.194599	0.135375	1.43748	0.523544	138	909	445	3689	0.310112	0.246408	0.00462976	0.00141267	8.46158e-05
cl4	SLC35B4	0.721186	0.502013	1.43659	0.522647	272	1895	445	3689	0.611236	0.513689	0.000106163	2.75557e-08	8.06165e-11
cl4	DNAJC6	0.26968	0.187801	1.43599	0.522046	172	1137	445	3689	0.386517	0.308214	0.000984825	0.000255169	4.07015e-06
cl4	MYDGF	3.02597	2.11144	1.43313	0.519169	405	3027	445	3689	0.910112	0.820548	4.67179e-07	1.59659e-18	4.21841e-23
cl4	DNAJB9	0.257745	0.180231	1.43008	0.5161	147	1005	445	3689	0.330337	0.272432	0.011712	0.00199235	0.000272209
cl4	SPRYD4	0.196479	0.137582	1.42809	0.514085	155	955	445	3689	0.348315	0.258878	8.97413e-05	9.36061e-06	1.83947e-08
cl4	MMEL1	0.412673	0.289606	1.42495	0.510906	231	1513	445	3689	0.519101	0.410138	1.48822e-05	1.00619e-06	3.88204e-10
cl4	USP38	0.203511	0.142992	1.42323	0.509167	152	962	445	3689	0.341573	0.260775	0.000440445	7.43838e-05	5.97382e-07
cl4	PREB	0.357489	0.251183	1.42322	0.509161	217	1450	445	3689	0.48764	0.39306	0.000149435	8.52717e-06	2.73723e-08
cl4	MANF	3.51096	2.4681	1.42254	0.508464	390	2911	445	3689	0.876404	0.789103	6.20088e-06	1.35484e-13	3.58065e-17
cl4	NUS1	0.442781	0.311365	1.42206	0.507986	255	1621	445	3689	0.573034	0.439414	1.08349e-07	3.3823e-10	1.42355e-15
cl4	WFDC1	0.797371	0.562538	1.41745	0.503301	291	1994	445	3689	0.653933	0.540526	5.25538e-06	1.29439e-09	2.2871e-13
cl4	SLC33A1	0.282902	0.199593	1.41739	0.503241	175	1144	445	3689	0.393258	0.310111	0.000460754	6.3188e-05	5.34304e-07
cl5	TMSB15A	1.09521	0.322476	3.39625	1.76394	221	1431	393	3741	0.562341	0.382518	9.03116e-12	1.32006e-31	1.16276e-40
cl5	IFITM3	11.8144	4.06522	2.90622	1.53914	375	3351	393	3741	0.954198	0.89575	8.17011e-05	2.28862e-83	3.75272e-85
cl5	GTSF1	0.491443	0.214338	2.29284	1.19714	123	897	393	3741	0.312977	0.239775	0.00169321	1.14847e-06	4.09497e-08
cl5	VEGFB	0.647667	0.294414	2.19985	1.13741	193	1600	393	3741	0.491094	0.427693	0.0184788	9.94726e-11	5.15086e-11
cl5	RPL36A	14.42	6.60393	2.18355	1.12668	380	3495	393	3741	0.966921	0.934242	0.0084436	1.22696e-111	2.70557e-111
cl5	RPS26	25.7557	11.8768	2.16857	1.11674	387	3568	393	3741	0.984733	0.953756	0.00243098	2.776e-101	1.60989e-101
cl5	IFITM2	9.19191	4.2749	2.15021	1.10448	380	3465	393	3741	0.966921	0.926223	0.00167422	1.13167e-67	3.06068e-68
cl5	RRM2	1.96037	0.922485	2.12509	1.08753	231	1684	393	3741	0.587786	0.450147	2.23436e-07	9.88766e-17	1.17459e-21
cl5	CDK2AP1	2.63035	1.25661	2.09321	1.06572	321	2723	393	3741	0.816794	0.72788	0.000111631	6.21434e-46	7.92169e-48
cl5	RPLP0	44.1187	21.285	2.07276	1.05155	389	3624	393	3741	0.989822	0.968725	0.0168602	9.05275e-145	5.13993e-144
cl5	SNRPD2	5.72763	2.78781	2.05453	1.03881	360	3269	393	3741	0.916031	0.873831	0.0148845	1.49593e-77	4.05475e-77
cl5	PABPC4	1.75834	0.862371	2.03896	1.02783	287	2501	393	3741	0.73028	0.668538	0.0127766	2.13938e-23	1.57332e-23
cl5	PPIA	22.5994	11.2959	2.00068	1.00049	391	3658	393	3741	0.994911	0.977813	0.0224599	2.01499e-140	1.47743e-139
cl5	RPS21	21.1331	10.6511	1.98412	0.988496	385	3536	393	3741	0.979644	0.945202	0.00169134	6.53429e-101	2.63104e-101
cl5	PSME1	4.14019	2.12879	1.94486	0.959665	358	3249	393	3741	0.910941	0.868484	0.0167931	1.47404e-61	3.59316e-61
cl5	RPS12	79.7497	41.53	1.92029	0.941324	393	3702	393	3741	1	0.989575	0.047452	2.08181e-121	2.78506e-120
cl5	RPS10	20.1137	10.5477	1.90693	0.931253	383	3547	393	3741	0.974555	0.948142	0.0194392	2.77657e-90	1.13968e-89
cl5	UBA52	24	12.6789	1.8929	0.920601	391	3658	393	3741	0.994911	0.977813	0.0224599	1.88619e-133	1.31499e-132
cl5	RPL28	53.8983	28.4844	1.8922	0.920066	392	3679	393	3741	0.997455	0.983427	0.0275449	2.9501e-125	2.36738e-124
cl5	EIF5A	10.7442	5.68844	1.88878	0.917456	376	3388	393	3741	0.956743	0.90564	0.000378573	5.96073e-65	3.53745e-66
cl5	MIF	4.42488	2.35697	1.87736	0.908704	359	3161	393	3741	0.913486	0.844961	0.00017838	2.62619e-55	6.33865e-57
cl5	RPLP2	42.0263	22.4994	1.86789	0.901408	392	3622	393	3741	0.997455	0.96819	0.000111796	2.53587e-126	8.485e-128
cl5	RPL22	25.7337	13.8021	1.86448	0.898773	388	3572	393	3741	0.987277	0.954825	0.000861756	7.47592e-113	1.71521e-113
cl5	COTL1	6.04663	3.24883	1.86117	0.896212	363	3192	393	3741	0.923664	0.853248	6.41711e-05	6.11633e-47	4.59468e-49
cl5	ATP5MF	6.68015	3.5996	1.8558	0.892042	372	3416	393	3741	0.946565	0.913125	0.0213182	6.10195e-77	2.34589e-76
cl5	RPL12	42.6709	23.4694	1.81815	0.862474	390	3652	393	3741	0.992366	0.97621	0.045049	3.40259e-108	3.85591e-107
cl5	HMGN2	17.3582	9.64765	1.79922	0.847371	373	3419	393	3741	0.949109	0.913927	0.0156908	1.92264e-46	3.33112e-46
cl5	RPS24	53.6782	29.8517	1.79816	0.846524	393	3675	393	3741	1	0.982358	0.00232336	1.2852e-112	7.90398e-113
cl5	RPS28	32.5576	18.5709	1.75315	0.809946	391	3625	393	3741	0.994911	0.968992	0.00117175	2.5224e-93	6.5309e-94
cl5	ATP5ME	4.30205	2.45519	1.75223	0.809188	362	3296	393	3741	0.92112	0.881048	0.0159701	6.71307e-46	1.1702e-45
cl5	UQCRQ	5.67612	3.25839	1.742	0.800746	368	3349	393	3741	0.936387	0.895215	0.00816717	3.60123e-60	4.19653e-60
cl5	RPL35	33.7379	19.4584	1.73385	0.793978	388	3576	393	3741	0.987277	0.955894	0.00120862	7.07586e-110	2.21536e-110
cl5	NME4	2.77589	1.61196	1.72206	0.784138	331	2967	393	3741	0.842239	0.793103	0.0207923	3.58862e-27	4.90711e-27
cl5	RPL6	37.9064	22.086	1.71631	0.77931	389	3623	393	3741	0.989822	0.968458	0.0118769	1.06635e-101	3.01338e-101
cl5	HMGA1	8.01536	4.69864	1.70589	0.770526	364	3294	393	3741	0.926209	0.880513	0.005974	1.1726e-42	7.19211e-43
cl5	YBX1	32.3028	19.0299	1.69747	0.763389	390	3643	393	3741	0.992366	0.973804	0.023465	1.94064e-89	9.51815e-89
cl5	C12orf75	3.1301	1.84594	1.69567	0.761853	319	2730	393	3741	0.811705	0.729751	0.000364695	2.08665e-26	5.1784e-28
cl5	TK1	1.69721	1.00468	1.6893	0.756421	259	2152	393	3741	0.659033	0.575247	0.00148266	6.68365e-11	3.0663e-12
cl5	RPL38	16.235	9.63887	1.68433	0.752173	388	3555	393	3741	0.987277	0.950281	0.000217716	6.52442e-83	2.82206e-84
cl5	NDUFB11	5.12723	3.04753	1.68242	0.750537	368	3368	393	3741	0.936387	0.900294	0.0192931	2.36838e-55	5.9734e-55
cl5	TOMM7	4.28761	2.5553	1.67793	0.74668	369	3347	393	3741	0.938931	0.894681	0.00471948	6.71264e-51	3.8613e-51
cl5	RPS15	42.9013	25.6321	1.67374	0.743072	393	3662	393	3741	1	0.978883	0.000664685	9.07174e-101	1.43916e-101
cl5	RPS5	27.7156	16.6212	1.66749	0.737679	387	3560	393	3741	0.984733	0.951617	0.00125844	8.42328e-74	1.86497e-74
cl5	RPS19	48.0644	28.8384	1.66668	0.736979	392	3656	393	3741	0.997455	0.977279	0.00423844	1.03693e-87	9.08668e-88
cl5	RPL24	32.0897	19.3316	1.65996	0.731148	389	3591	393	3741	0.989822	0.959904	0.00112282	8.23194e-108	2.35108e-108
cl5	RPL30	36.1225	21.7891	1.65782	0.729286	391	3657	393	3741	0.994911	0.977546	0.0150498	7.71698e-86	2.33643e-85
cl5	RPL37	36.7144	22.1911	1.65447	0.726367	391	3662	393	3741	0.994911	0.978883	0.0214962	4.55135e-81	1.85727e-80
cl5	PPIB	11.595	7.04882	1.64496	0.718054	380	3449	393	3741	0.966921	0.921946	0.000526979	9.32913e-51	6.08373e-52
cl5	PTMS	4.22851	2.57751	1.64054	0.714171	348	3144	393	3741	0.885496	0.840417	0.0189623	5.0179e-18	4.26264e-18
cl5	RPL32	54.0066	33.0169	1.63573	0.709932	392	3677	393	3741	0.997455	0.982892	0.0184721	9.87888e-94	3.99902e-93
cl6	MAP3K7CL	3.33357	0.0243821	136.722	7.0951	136	81	352	3782	0.386364	0.0214172	2.41801e-99	7.83492e-197	1.28754e-292
cl6	AQP10	2.97117	0.0441185	67.3452	6.0735	148	95	352	3782	0.420455	0.025119	1.43071e-106	7.37588e-208	7.61544126878861e-311
cl6	TMEM158	1.67213	0.0322342	51.8743	5.69695	123	80	352	3782	0.349432	0.0211528	2.92588e-86	1.55301e-168	2.6552e-251
cl6	SNN	2.48653	0.0504319	49.3048	5.62366	140	275	352	3782	0.397727	0.0727129	2.41302e-56	8.41567e-98	7.16006e-151
cl6	TMEM140	2.02785	0.043885	46.2083	5.53008	110	175	352	3782	0.3125	0.0462718	1.26213e-49	6.59283e-87	2.59643e-133
cl6	PDZK1IP1	5.09893	0.125664	40.576	5.34255	195	345	352	3782	0.553977	0.0912216	3.4336e-91	4.42598e-158	8.68699e-246
cl6	HIST1H2AC	15.5824	0.386254	40.3424	5.33423	265	984	352	3782	0.752841	0.26018	7.52377e-75	4.34448e-144	1.64016e-215
cl6	PTCRA	10.2714	0.255007	40.2789	5.33195	240	471	352	3782	0.681818	0.124537	4.26223e-113	7.61748e-194	2.28705e-303
cl6	OSBP2	2.98757	0.0822188	36.3368	5.18336	172	224	352	3782	0.488636	0.0592279	1.34874e-93	4.47282e-167	3.60678e-257
cl6	GNG11	54.8551	1.61846	33.8934	5.08293	350	2103	352	3782	0.994318	0.556055	1.36005e-80	7.19693e-206	6.43334e-283
cl6	MMD	5.32071	0.157682	33.7433	5.07653	195	806	352	3782	0.553977	0.213115	9.18834e-40	2.73786e-78	6.77914e-115
cl6	AP001189.1	2.95759	0.0890684	33.2058	5.05337	133	339	352	3782	0.377841	0.0896351	1.07057e-42	1.16186e-71	3.24615e-111
cl6	CCL5	59.3805	1.87117	31.7345	4.98798	347	1702	352	3782	0.985795	0.450026	3.88586e-104	1.25618e-211	3.53764456575414e-312
cl6	AC147651.1	3.98761	0.132082	30.1904	4.91602	199	251	352	3782	0.565341	0.066367	4.12906e-114	1.07818e-200	3.21657343737924e-311
cl6	IGFBP2	4.069	0.137181	29.6616	4.89053	107	483	352	3782	0.303977	0.12771	2.49415e-16	1.71933e-27	4.2263e-41
cl6	CLDN5	5.30318	0.182591	29.0441	4.86017	184	396	352	3782	0.522727	0.104707	1.79469e-73	6.77623e-125	5.52624e-195
cl6	ACRBP	10.4417	0.378365	27.5969	4.78643	245	977	352	3782	0.696023	0.258329	1.20551e-59	1.08855e-116	5.29732e-173
cl6	SMIM5	2.47644	0.0986041	25.115	4.65048	126	485	352	3782	0.357955	0.128239	4.38716e-25	1.2946e-42	8.72026e-65
cl6	CLEC2L	1.66203	0.0662423	25.0902	4.64905	139	247	352	3782	0.394886	0.0653094	4.72389e-60	4.5054e-103	7.94417e-160
cl6	SH3BGRL2	3.37576	0.145222	23.2456	4.53888	210	731	352	3782	0.596591	0.193284	1.64287e-55	5.3261e-102	3.15298e-154
cl6	TUBB1	30.5338	1.31996	23.1324	4.53185	326	2162	352	3782	0.926136	0.571655	1.51742e-46	4.27933e-158	3.04453e-201
cl6	GRAP2	8.64862	0.405035	21.3528	4.41635	289	1009	352	3782	0.821023	0.26679	1.55232e-94	8.96181e-174	8.56202e-265
cl6	C19orf33	5.55746	0.261192	21.2773	4.41124	175	600	352	3782	0.497159	0.158646	7.24791e-44	7.20524e-77	1.43956e-117
cl6	CXCL5	1.76716	0.0846679	20.8716	4.38347	127	203	352	3782	0.360795	0.0536753	4.23195e-58	9.0862e-101	1.3976e-155
cl6	NRGN	138.89	6.78841	20.4599	4.35473	352	3610	352	3782	1	0.954521	3.5218e-07	6.41839e-190	1.02056e-193
cl6	SMOX	3.58415	0.177722	20.1671	4.33394	188	647	352	3782	0.534091	0.171074	4.24437e-48	8.63024e-86	1.12068e-130
cl6	MARCH2	11.9611	0.596079	20.0663	4.3267	324	1975	352	3782	0.920455	0.52221	1.62195e-55	2.63024e-168	2.18863e-220
cl6	SPARC	13.4403	0.6842	19.6439	4.29601	316	2241	352	3782	0.897727	0.592544	2.29929e-34	6.47886e-144	6.08024e-175
cl6	PLEKHO1	6.12475	0.329253	18.602	4.21738	199	850	352	3782	0.565341	0.224749	8.06822e-39	1.72564e-74	3.59987e-110
cl6	JAM3	1.0708	0.0583969	18.3365	4.19665	111	427	352	3782	0.315341	0.112903	1.03268e-21	1.45761e-35	1.94982e-54
cl6	SCN1B	1.73087	0.0947189	18.2738	4.1917	121	511	352	3782	0.34375	0.135114	9.02417e-21	1.60848e-35	1.84734e-53
cl6	PTPRJ	1.38306	0.0769258	17.9791	4.16825	124	353	352	3782	0.352273	0.0933369	2.52593e-35	3.49922e-58	1.88232e-90
cl6	TNNC2	1.91854	0.109869	17.4621	4.12615	139	461	352	3782	0.394886	0.121893	3.82943e-34	6.34788e-57	5.04029e-88
cl6	TMEM40	13.1004	0.754623	17.3601	4.11771	319	1374	352	3782	0.90625	0.3633	7.83166e-93	3.60673e-180	1.76899e-269
cl6	CDC14B	1.2533	0.073476	17.0572	4.09231	110	445	352	3782	0.3125	0.117663	6.50303e-20	5.96618e-33	4.63168e-50
cl6	CD68	7.85511	0.460974	17.0402	4.09087	289	1613	352	3782	0.821023	0.426494	8.1161e-48	6.33918e-128	2.06988e-172
cl6	CTTN	8.02667	0.508179	15.795	3.98139	264	944	352	3782	0.75	0.249603	1.11536e-77	2.72897e-141	1.52753e-215
cl6	CTSA	17.4559	1.12877	15.4645	3.95088	335	2760	352	3782	0.951705	0.729773	1.13694e-25	6.47112e-160	3.1267e-182
cl6	PDGFA	2.13405	0.143877	14.8325	3.89069	120	372	352	3782	0.340909	0.0983607	4.74666e-31	2.49217e-49	2.16168e-77
cl6	PCSK6	2.54333	0.176691	14.3942	3.84741	177	430	352	3782	0.502841	0.113696	2.91617e-63	1.17765e-104	1.31976e-164
cl6	NCOA4	21.4533	1.49332	14.3662	3.84461	313	3037	352	3782	0.889205	0.803014	4.61819e-05	7.26332e-113	9.02963e-115
cl6	F13A1	19.2027	1.3382	14.3496	3.84294	343	2057	352	3782	0.974432	0.543892	3.55252e-72	1.72495e-187	3.64953e-256
cl6	LGALS12	1.51027	0.106442	14.1886	3.82666	124	630	352	3782	0.352273	0.166579	1.58345e-15	4.9023e-28	7.60435e-41
cl6	MYL9	30.115	2.16283	13.9239	3.79949	321	2659	352	3782	0.911932	0.703067	6.14199e-20	1.10592e-133	2.38676e-150
cl6	PPBP	495.051	35.5562	13.9231	3.7994	352	3247	352	3782	1	0.85854	1.04538e-22	4.9736e-183	2.45085e-202
cl6	FHL1	5.19888	0.379392	13.7032	3.77644	235	1124	352	3782	0.667614	0.297197	3.33652e-42	1.61029e-91	1.64172e-130
cl6	CAPN2	2.19544	0.175275	12.5257	3.64682	153	959	352	3782	0.434659	0.25357	2.58266e-12	3.34164e-29	8.04784e-39
cl6	SH3BP5	11.1172	0.928593	11.9721	3.58161	219	1833	352	3782	0.622159	0.484664	8.4346e-07	3.47436e-38	2.96678e-42
cl6	RNF11	4.91893	0.412238	11.9323	3.5768	242	1846	352	3782	0.6875	0.488102	5.79687e-13	2.21314e-60	2.13655e-70
cl6	MINDY1	1.63176	0.13996	11.6588	3.54335	115	836	352	3782	0.326705	0.221047	1.52111e-05	5.57632e-13	3.41904e-16
cl7	PDGFB	0.64526	0.0610009	10.5779	3.40298	144	347	336	3798	0.428571	0.0913639	1.87954e-52	1.21932e-83	7.12783e-133
cl7	LRRC32	1.11327	0.134485	8.27799	3.04928	211	670	336	3798	0.627976	0.176409	2.93324e-67	9.69711e-104	1.11328e-167
cl7	TNF	2.24249	0.318158	7.04836	2.81729	245	1176	336	3798	0.729167	0.309637	3.71756e-51	5.50729e-83	6.27574e-131
cl7	MEG3	4.5381	0.646214	7.0226	2.812	241	1414	336	3798	0.717262	0.372301	1.4609e-34	6.61559e-69	2.27988e-100
cl7	RIPOR3	1.49149	0.236483	6.30698	2.65695	254	1182	336	3798	0.755952	0.311216	1.81e-57	7.38426e-98	4.74888e-152
cl7	RAMP3	0.767388	0.126662	6.05857	2.59898	115	386	336	3798	0.342262	0.101632	4.61885e-29	7.01024e-42	5.21325e-68
cl7	FN3K	0.672558	0.111936	6.00841	2.58698	146	604	336	3798	0.434524	0.159031	1.18923e-29	7.80599e-45	1.57037e-71
cl7	IRS2	1.35134	0.252724	5.34709	2.41875	241	1292	336	3798	0.717262	0.340179	3.67848e-41	6.26738e-76	6.16164e-114
cl7	PLPP3	0.302384	0.0584518	5.17321	2.37106	107	437	336	3798	0.318452	0.115061	7.09891e-21	1.19014e-30	9.82562e-49
cl7	LGALSL	11.3214	2.19578	5.15597	2.36624	330	2652	336	3798	0.982143	0.698262	1.5778e-40	3.38386e-118	1.93878e-155
cl7	F2RL3	1.48851	0.288988	5.15077	2.36479	248	1235	336	3798	0.738095	0.325171	2.33247e-49	1.65774e-84	1.18277e-130
cl7	NLRC5	0.678069	0.132015	5.1363	2.36073	194	881	336	3798	0.577381	0.231964	6.89513e-38	3.32611e-61	5.17902e-96
cl7	EFNB1	0.35944	0.070228	5.11819	2.35563	130	420	336	3798	0.386905	0.110585	5.36062e-35	2.16667e-51	2.2831e-83
cl7	DGKG	0.622812	0.122227	5.09555	2.34924	167	726	336	3798	0.497024	0.191153	7.14015e-33	4.98981e-52	6.88143e-82
cl7	BDNF	0.443591	0.0882528	5.02637	2.32952	110	459	336	3798	0.327381	0.120853	8.02453e-21	2.82119e-30	2.61052e-48
cl7	RGCC	1.05901	0.212153	4.99174	2.31954	178	728	336	3798	0.529762	0.19168	3.90376e-39	1.03353e-56	8.80966e-93
cl7	MOB3C	1.09103	0.21917	4.97802	2.31557	196	1012	336	3798	0.583333	0.266456	3.42752e-31	5.25014e-51	3.36365e-79
cl7	MIR22HG	0.915078	0.185208	4.94081	2.30475	186	731	336	3798	0.553571	0.19247	6.96651e-44	2.27381e-64	3.91128e-105
cl7	KLF7	0.659477	0.133778	4.92965	2.30148	177	852	336	3798	0.526786	0.224329	2.4734e-30	6.42223e-50	2.89803e-77
cl7	AGPAT4	0.349745	0.0713463	4.90208	2.29339	111	507	336	3798	0.330357	0.133491	2.09109e-18	2.75909e-26	5.80188e-42
cl7	WNT11	0.711963	0.149074	4.77592	2.25578	175	842	336	3798	0.520833	0.221696	7.26109e-30	1.44947e-46	1.82754e-73
cl7	ZBTB4	0.442627	0.0934381	4.73712	2.24401	149	654	336	3798	0.443452	0.172196	7.52286e-28	4.96367e-43	6.0068e-68
cl7	CARMIL1	0.454492	0.0966465	4.70262	2.23347	148	560	336	3798	0.440476	0.147446	5.24589e-34	1.75657e-49	1.74983e-80
cl7	TSPAN15	1.27009	0.274231	4.63147	2.21147	225	1127	336	3798	0.669643	0.296735	4.19045e-41	1.63293e-65	1.66381e-103
cl7	KIAA1468	0.623835	0.134723	4.6305	2.21117	176	833	336	3798	0.52381	0.219326	6.96841e-31	4.13902e-48	5.17843e-76
cl7	FRMD4B	1.80313	0.389679	4.62723	2.21015	207	1024	336	3798	0.616071	0.269616	1.46882e-36	4.74006e-56	1.46833e-89
cl7	PDE3A	0.944094	0.205909	4.58501	2.19693	221	1052	336	3798	0.657738	0.276988	2.62025e-43	2.9684e-68	1.97976e-108
cl7	TPCN1	0.478095	0.105601	4.52738	2.17868	136	628	336	3798	0.404762	0.16535	8.01451e-23	1.66135e-34	1.72639e-54
cl7	CASS4	0.470764	0.104682	4.49709	2.16899	144	650	336	3798	0.428571	0.171143	1.34724e-25	3.4591e-38	6.73518e-61
cl7	SLC2A3	5.12594	1.15749	4.42849	2.14682	322	2358	336	3798	0.958333	0.620853	9.05304e-46	1.75212e-114	5.8158e-157
cl7	KIAA0513	0.696428	0.157267	4.42832	2.14676	196	750	336	3798	0.583333	0.197472	6.15762e-49	1.97901e-72	3.37689e-118
cl7	XYLT2	0.989545	0.223935	4.4189	2.14369	209	1109	336	3798	0.622024	0.291996	9.40366e-33	2.00993e-54	3.74964e-84
cl7	PTGIR	2.75147	0.623249	4.41472	2.14232	303	1870	336	3798	0.901786	0.492364	9.30781e-54	7.37916e-100	2.41334e-150
cl7	KCNK6	4.01642	0.919055	4.37017	2.12769	322	2258	336	3798	0.958333	0.594523	3.30494e-51	1.71823e-112	2.12714e-160
cl7	KCNE3	0.745371	0.170865	4.36234	2.1251	189	961	336	3798	0.5625	0.253028	3.67105e-30	3.45397e-47	2.22857e-74
cl7	CMTM2	0.520778	0.121195	4.29702	2.10334	110	277	336	3798	0.327381	0.0729331	6.46578e-37	2.65121e-54	3.56031e-88
cl7	AFAP1	0.435853	0.101935	4.27578	2.09619	128	589	336	3798	0.380952	0.155082	1.84266e-21	1.43298e-31	3.16236e-50
cl7	TOM1L2	0.309117	0.073084	4.22961	2.08052	129	503	336	3798	0.383929	0.132438	1.23989e-27	5.06617e-40	9.63806e-65
cl7	DGKD	3.24285	0.770398	4.20931	2.07358	311	2201	336	3798	0.925595	0.579516	3.63458e-43	1.13696e-100	1.35893e-140
cl7	CD69	9.07979	2.17335	4.17778	2.06274	316	2459	336	3798	0.940476	0.647446	4.77963e-35	7.76297e-73	9.13003e-105
cl7	TAOK1	2.23084	0.534103	4.17679	2.0624	288	1912	336	3798	0.857143	0.503423	2.99064e-39	3.67368e-85	3.12157e-121
cl7	CFAP45	0.35824	0.0857839	4.17607	2.06215	126	563	336	3798	0.375	0.148236	5.96758e-22	3.54428e-32	2.58648e-51
cl7	KSR1	0.359515	0.0864025	4.16093	2.05691	129	667	336	3798	0.383929	0.175619	1.49028e-17	8.00818e-27	1.19146e-41
cl7	MTMR10	0.386146	0.0929291	4.15527	2.05494	129	628	336	3798	0.383929	0.16535	1.51366e-19	3.25438e-29	5.41515e-46
cl7	RGS3	1.03309	0.250488	4.12431	2.04415	210	1210	336	3798	0.625	0.318589	4.68218e-28	1.0384e-47	8.36809e-73
cl7	KAZN	2.29905	0.562114	4.09001	2.0321	270	1892	336	3798	0.803571	0.498157	1.07943e-28	1.02256e-65	2.37359e-91
cl7	APPL2	0.376866	0.0921726	4.0887	2.03164	120	554	336	3798	0.357143	0.145866	9.05814e-20	3.69898e-29	3.6962e-46
cl7	HTR2A	0.447222	0.11078	4.03703	2.0133	141	687	336	3798	0.419643	0.180885	6.00265e-22	6.90141e-33	5.13353e-52
cl7	PEAR1	1.02242	0.254109	4.02357	2.00847	223	1090	336	3798	0.66369	0.286993	5.46975e-42	1.4349e-67	1.96153e-106
cl7	CCDC68	0.812671	0.202158	4.01999	2.00719	198	1039	336	3798	0.589286	0.273565	9.68672e-31	2.36878e-49	4.17782e-77
cl8	CCNB1	6.79985	0.35057	19.3966	4.27773	267	1078	277	3857	0.963899	0.279492	4.79903e-123	1.20162e-208	0
cl8	AURKA	2.06947	0.162895	12.7043	3.66724	213	744	277	3857	0.768953	0.192896	7.4271e-87	1.88876e-142	7.37384e-226
cl8	PIMREG	0.74404	0.0614318	12.1116	3.59832	184	393	277	3857	0.66426	0.101893	2.37184e-99	3.15281e-166	4.55537e-262
cl8	KIF20A	0.466295	0.0398428	11.7033	3.54885	146	258	277	3857	0.527076	0.0668914	4.50226e-82	2.00309e-144	4.68223e-223
cl8	DLGAP5	2.49152	0.216014	11.534	3.52782	256	765	277	3857	0.924188	0.198341	1.13164e-138	1.51311e-211	0
cl8	DEPDC1	1.89709	0.170021	11.158	3.48	223	874	277	3857	0.805054	0.226601	6.39505e-85	8.84708e-140	2.91401e-221
cl8	PLK1	2.12217	0.190963	11.113	3.47417	243	584	277	3857	0.877256	0.151413	2.3032e-143	4.66085e-220	0
cl8	CDC20	5.18655	0.489496	10.5957	3.40541	270	1436	277	3857	0.974729	0.37231	1.9751e-98	2.15371e-178	2.70144e-273
cl8	CENPA	1.74541	0.174146	10.0227	3.3252	236	710	277	3857	0.851986	0.184081	3.59321e-117	2.22147e-178	5.41341e-292
cl8	KNSTRN	1.40338	0.142433	9.85293	3.30055	229	912	277	3857	0.826715	0.236453	6.30973e-88	3.01649e-145	1.01743e-229
cl8	CEP55	0.791859	0.0834171	9.49277	3.24683	195	586	277	3857	0.703971	0.151932	2.5352e-85	1.88868e-137	2.44488e-219
cl8	SAPCD2	0.845566	0.0892797	9.47098	3.24351	200	524	277	3857	0.722022	0.135857	4.06239e-98	7.809e-159	1.86947e-253
cl8	NEK2	0.538282	0.0610097	8.82289	3.14125	154	424	277	3857	0.555957	0.10993	1.41342e-65	6.56113e-107	3.66138e-169
cl8	HMMR	3.84612	0.447943	8.58619	3.10202	270	1205	277	3857	0.974729	0.312419	7.47336e-117	1.92153e-176	9.66439e-290
cl8	CDC25B	0.657681	0.0776444	8.47043	3.08243	183	533	277	3857	0.66065	0.13819	1.4239e-79	5.29085e-128	3.58312e-204
cl8	NUF2	1.93763	0.24489	7.91225	2.98409	238	1127	277	3857	0.859206	0.292196	7.63211e-80	3.63116e-128	1.32086e-204
cl8	KIF14	0.776279	0.0985294	7.87865	2.97795	183	626	277	3857	0.66065	0.162302	1.29989e-69	5.56739e-109	2.95906e-175
cl8	BORA	0.451862	0.0584269	7.73381	2.95118	131	447	277	3857	0.472924	0.115893	2.14353e-44	3.35986e-71	1.90004e-112
cl8	PSRC1	0.601742	0.0881455	6.82669	2.77119	151	368	277	3857	0.545126	0.0954109	6.17606e-70	1.0782e-111	2.7693e-178
cl8	BUB1	1.43565	0.213998	6.7087	2.74603	236	1125	277	3857	0.851986	0.291677	7.6529e-78	1.47552e-128	5.34008e-203
cl8	CCNA2	2.26196	0.339802	6.6567	2.73481	239	1171	277	3857	0.862816	0.303604	1.35819e-77	6.06714e-123	3.78567e-197
cl8	SGO2	1.59627	0.240876	6.62693	2.72834	210	1137	277	3857	0.758123	0.294789	8.07292e-53	3.41085e-90	9.00286e-140
cl8	GTSE1	1.49049	0.231162	6.44781	2.68881	235	904	277	3857	0.848375	0.234379	1.95057e-95	3.62534e-136	3.75455e-228
cl8	CCNB2	3.9059	0.606069	6.44465	2.6881	270	1823	277	3857	0.974729	0.472647	4.47236e-73	1.09573e-148	2.49083e-218
cl8	PBK	1.1143	0.173364	6.4275	2.68426	206	834	277	3857	0.743682	0.21623	1.40519e-71	2.47318e-107	1.42353e-175
cl8	SPDL1	0.98835	0.154842	6.38296	2.67423	211	1000	277	3857	0.761733	0.259269	5.53879e-63	6.67687e-104	1.41241e-163
cl8	CDKN3	4.1631	0.678149	6.13892	2.61799	269	1820	277	3857	0.971119	0.471869	1.04416e-71	1.60762e-143	8.27955e-212
cl8	BUB1B	0.673229	0.10973	6.13532	2.61714	173	759	277	3857	0.624549	0.196785	7.64134e-50	3.23212e-78	7.22468e-125
cl8	LBR	1.48356	0.249437	5.94765	2.57232	223	1177	277	3857	0.805054	0.305159	2.35876e-61	4.53066e-100	3.94712e-158
cl8	DEPDC1B	0.957362	0.161142	5.94112	2.57074	209	996	277	3857	0.754513	0.258232	1.62183e-61	3.33184e-94	1.92486e-152
cl8	CDCA8	1.19414	0.206127	5.79322	2.53437	187	897	277	3857	0.67509	0.232564	1.4355e-50	1.99632e-77	8.37867e-125
cl8	CCNF	0.458792	0.080232	5.71831	2.51559	132	507	277	3857	0.476534	0.131449	7.39731e-40	2.33913e-59	3.91235e-96
cl8	RACGAP1	0.88364	0.159452	5.54173	2.47034	192	920	277	3857	0.693141	0.238527	7.46973e-53	3.33197e-81	7.62428e-131
cl8	CXCR4	0.471567	0.0868817	5.42769	2.44034	108	457	277	3857	0.389892	0.118486	5.04812e-28	6.57653e-42	5.26799e-67
cl8	CENPE	2.12977	0.398124	5.34952	2.41941	240	1297	277	3857	0.866426	0.336272	1.03016e-69	2.52581e-107	1.05458e-173
cl8	PTTG1	8.49531	1.63755	5.1878	2.37512	277	2570	277	3857	1	0.666321	2.05097e-47	2.14802e-141	1.90496e-185
cl8	TROAP	0.865907	0.169126	5.11989	2.35611	199	943	277	3857	0.718412	0.244491	7.28759e-57	4.63143e-87	1.11062e-140
cl8	CDCA3	0.805634	0.157929	5.10124	2.35085	186	746	277	3857	0.67148	0.193415	2.71858e-61	7.74832e-87	7.13527e-145
cl8	PRR11	0.94011	0.185011	5.08137	2.34522	204	960	277	3857	0.736462	0.248898	7.97105e-60	2.04858e-88	5.53546e-145
cl8	KIF4A	0.713221	0.141054	5.05638	2.33811	183	807	277	3857	0.66065	0.20923	5.73873e-54	1.03004e-80	1.81926e-131
cl8	KIF2C	0.901921	0.18116	4.97859	2.31574	187	883	277	3857	0.67509	0.228934	1.5073e-51	1.08006e-74	4.69404e-123
cl8	REEP4	0.670946	0.136558	4.91325	2.29668	174	912	277	3857	0.628159	0.236453	3.2215e-40	1.91304e-61	1.42819e-98
cl8	SPAG5	0.644692	0.131646	4.89716	2.29195	181	838	277	3857	0.65343	0.217267	3.88051e-50	7.34749e-72	7.94246e-119
cl8	INCENP	0.377941	0.0774566	4.87939	2.2867	132	545	277	3857	0.476534	0.141302	7.35769e-37	6.73908e-54	1.02456e-87
cl8	KIF23	0.821406	0.168612	4.87157	2.28439	161	751	277	3857	0.581227	0.194711	9.90827e-42	3.97561e-61	9.237e-100
cl8	ASPM	1.9065	0.392919	4.85214	2.27862	224	1202	277	3857	0.808664	0.311641	1.33011e-60	9.52432e-89	4.32685e-146
cl8	UBE2S	8.62393	1.84641	4.67065	2.22362	267	2773	277	3857	0.963899	0.718953	2.55283e-25	2.7016e-113	2.18505e-135
cl8	KIF11	0.83695	0.187735	4.45814	2.15644	178	905	277	3857	0.642599	0.234638	2.03731e-43	3.36166e-62	1.6495e-102
cl8	TPX2	3.19819	0.719874	4.4427	2.15144	258	1742	277	3857	0.931408	0.451646	1.09085e-61	1.17601e-111	5.0903e-170
cl8	G2E3	0.58508	0.132127	4.42817	2.14671	144	859	277	3857	0.519856	0.222712	7.24515e-25	1.44548e-38	1.50508e-60
cl9	HLA-DMB	0.256899	0.00653358	39.3197	5.29718	64	47	185	3949	0.345946	0.0119017	3.9133e-61	1.56082e-166	3.18761e-224
cl9	HLA-DQA1	0.501068	0.0211459	23.6957	4.56655	94	112	185	3949	0.508108	0.0283616	2.05523e-80	1.5413e-190	1.96888e-267
cl9	BST2	1.36577	0.0586339	23.2932	4.54184	153	250	185	3949	0.827027	0.0633072	1.085e-133	1.16175e-271	0
cl9	SPINK2	2.0231	0.0901017	22.4535	4.48887	140	313	185	3949	0.756757	0.0792606	8.79686e-103	4.28936e-201	2.63132e-300
cl9	CSF3R	0.661106	0.0301676	21.9144	4.45381	113	141	185	3949	0.610811	0.0357052	1.67839e-98	4.27179e-225	5.3255335965228e-320
cl9	HOPX	0.867731	0.0396125	21.9055	4.45322	110	154	185	3949	0.594595	0.0389972	2.25465e-91	5.33394e-207	8.2341e-295
cl9	AVP	1.77704	0.0811243	21.9051	4.4532	119	332	185	3949	0.643243	0.0840719	2.87289e-73	1.85664e-138	2.58787e-208
cl9	HLA-DQB1	0.894008	0.0428539	20.8617	4.38279	132	208	185	3949	0.713514	0.0526716	3.9015e-110	1.98315e-230	0
cl9	IGHM	0.734061	0.0358801	20.4587	4.35464	101	221	185	3949	0.545946	0.0559635	9.60382e-68	7.63893e-137	3.43877e-201
cl9	SORL1	0.372908	0.0191661	19.4566	4.28219	90	111	185	3949	0.486486	0.0281084	1.53004e-75	6.53082e-179	5.83114e-251
cl9	EVI2B	0.425113	0.0224243	18.9577	4.24471	95	108	185	3949	0.513514	0.0273487	9.49846e-83	3.36591e-197	2.05337e-276
cl9	CAPG	0.303353	0.0178607	16.9844	4.08614	77	116	185	3949	0.416216	0.0293745	1.33194e-58	7.27913e-132	4.22929e-187
cl9	CRHBP	0.334021	0.0206565	16.1703	4.01527	76	102	185	3949	0.410811	0.0258293	1.75465e-60	2.2827e-141	1.8522e-198
cl9	ATP8B4	0.173361	0.0110646	15.6681	3.96976	61	57	185	3949	0.32973	0.014434	4.28007e-54	4.73271e-140	9.00786e-191
cl9	CD53	0.27284	0.0174707	15.617	3.96504	76	106	185	3949	0.410811	0.0268422	1.39903e-59	2.67114e-137	1.68535e-193
cl9	HLA-DRA	6.82494	0.44164	15.4536	3.94987	178	1283	185	3949	0.962162	0.324892	2.09576e-73	2.13777e-131	2.10225e-201
cl9	ADAM28	0.180563	0.0116979	15.4355	3.94818	66	75	185	3949	0.356757	0.0189921	3.99926e-55	4.87277e-134	8.44234e-186
cl9	ICAM3	1.19915	0.0792686	15.1277	3.91912	161	458	185	3949	0.87027	0.115979	2.13559e-113	7.99244e-202	1.23487201929917e-311
cl9	IGLL1	0.649744	0.0430239	15.1019	3.91666	79	166	185	3949	0.427027	0.042036	7.86143e-52	2.97929e-106	8.47048e-155
cl9	LAIR1	0.2016	0.0135668	14.8599	3.89335	70	103	185	3949	0.378378	0.0260826	2.95088e-53	6.03982e-121	7.10718e-171
cl9	PROM1	0.175937	0.0119145	14.7667	3.88427	57	95	185	3949	0.308108	0.0240567	1.78926e-40	4.2906e-90	2.29004e-127
cl9	GLIPR1	0.366838	0.0248461	14.7644	3.88405	80	169	185	3949	0.432432	0.0427956	1.95203e-52	6.41755e-108	4.59606e-157
cl9	C1QTNF4	0.452306	0.0311689	14.5115	3.85912	71	114	185	3949	0.383784	0.0288681	3.8165e-52	8.42651e-117	1.24351e-165
cl9	RCSD1	0.476695	0.0335599	14.2043	3.82826	117	149	185	3949	0.632432	0.0377311	4.33899e-102	2.5394e-228	0
cl9	TNFSF10	0.207371	0.0152345	13.6119	3.7668	60	114	185	3949	0.324324	0.0288681	3.08673e-40	6.34799e-85	5.60106e-122
cl9	FAM117A	0.725723	0.0564815	12.8489	3.68357	123	338	185	3949	0.664865	0.0855913	3.07732e-77	2.95791e-143	4.60001e-217
cl9	LINC02573	0.267553	0.021168	12.6395	3.65987	84	134	185	3949	0.454054	0.0339326	4.11285e-63	7.23692e-138	1.37043e-197
cl9	AHNAK	0.363392	0.0329506	11.0284	3.46315	88	206	185	3949	0.475676	0.0521651	1.67126e-55	9.76205e-108	6.0941e-160
cl9	TRIM22	0.225137	0.020562	10.9492	3.45275	64	159	185	3949	0.345946	0.0402634	1.60729e-37	3.43386e-74	1.40673e-108
cl9	SYNGR1	0.345541	0.0336729	10.2617	3.3592	95	201	185	3949	0.513514	0.050899	5.45548e-64	1.81213e-126	4.31228e-187
cl9	MGAT4A	0.17816	0.0177229	10.0525	3.32948	65	144	185	3949	0.351351	0.0364649	1.29316e-40	1.28729e-81	4.64616e-119
cl9	LITAF	0.269567	0.0273636	9.85132	3.30032	94	195	185	3949	0.508108	0.0493796	8.32557e-64	1.7441e-126	6.32831e-187
cl9	TPSAB1	0.659963	0.0679931	9.70633	3.27893	77	301	185	3949	0.416216	0.0762218	2.61992e-34	1.18523e-57	6.50237e-89
cl9	NFIA	0.222784	0.0233634	9.53559	3.25332	68	175	185	3949	0.367568	0.044315	2.66698e-39	1.81889e-75	1.27053e-111
cl9	AC090152.1	0.16565	0.0174121	9.51348	3.24997	58	113	185	3949	0.313514	0.0286148	2.44412e-38	1.92154e-80	1.27349e-115
cl9	GBP2	0.22584	0.0250836	9.00353	3.17049	66	187	185	3949	0.356757	0.0473538	6.42031e-36	9.07388e-67	1.36381e-99
cl9	TRAF5	0.135022	0.0150832	8.95184	3.16218	56	105	185	3949	0.302703	0.026589	1.26214e-37	4.71283e-80	1.59782e-114
cl9	CD74	7.81865	0.890929	8.77584	3.13354	180	2489	185	3949	0.972973	0.630286	1.05142e-28	2.67889e-90	7.65195e-116
cl9	ATP2B1-AS1	0.402503	0.0461044	8.73026	3.12602	69	286	185	3949	0.372973	0.0724234	6.1671e-29	9.84984e-48	1.05813e-73
cl9	AC008105.3	0.275211	0.0318005	8.6543	3.11342	66	229	185	3949	0.356757	0.0579894	1.88776e-31	4.91657e-55	1.82651e-83
cl9	RNF125	0.172748	0.0200439	8.6185	3.10744	60	129	185	3949	0.324324	0.0326665	7.79711e-38	2.49033e-76	5.05879e-111
cl9	SELL	0.887317	0.106405	8.33902	3.05988	124	590	185	3949	0.67027	0.149405	6.69658e-54	4.12722e-86	8.84543e-137
cl9	HSH2D	0.467	0.0564484	8.27304	3.04842	102	341	185	3949	0.551351	0.086351	9.39835e-54	2.92414e-92	9.17529e-143
cl9	BAALC	0.332109	0.0404592	8.2085	3.03712	87	242	185	3949	0.47027	0.0612813	1.04979e-49	1.22647e-92	4.18977e-139
cl9	CD44	1.18993	0.151053	7.87762	2.97776	152	783	185	3949	0.821622	0.198278	7.6191e-70	8.10855e-108	2.51281e-174
cl9	PIK3IP1	0.242712	0.0311603	7.78914	2.96146	68	118	185	3949	0.367568	0.029881	4.65654e-48	2.3113e-103	3.72727e-148
cl9	ZBTB8A	0.252557	0.0334155	7.5581	2.91802	79	242	185	3949	0.427027	0.0612813	7.26874e-42	4.03708e-74	7.7681e-113
cl9	ZFP36L2	3.50543	0.489183	7.16588	2.84114	176	1784	185	3949	0.951351	0.45176	3.71896e-47	1.92603e-85	2.17014e-129
cl9	ERG	0.170369	0.0244492	6.96826	2.8008	73	152	185	3949	0.394595	0.0384908	1.20141e-47	5.25368e-95	2.05844e-139
cl9	ANXA6	0.258651	0.0379126	6.8223	2.77026	84	268	185	3949	0.454054	0.0678653	8.55917e-44	7.22365e-77	1.7033e-117
